# Supplementary material for: Metabolic changes associated with polysaccharide utilization reduce susceptibility to some β-lactams in Bacteroides thetaiotaomicron
Source: mSphere. 2024 Aug 7;9(8):e00103-24. doi: 10.1128/msphere.00103-24 (PMC11351048; doi:10.1128/msphere.00103-24)
Supplement: Table S3 — WT carbon source doubling times. [file msphere.00103-24-s0002.xlsx]

## Sheet: WT Glucose
minutes	WT Glucose	WT Glucose	WT Glucose	WT Glucose	WT Glucose	WT Glucose	WT Glucose	WT Glucose	WT Glucose	WT Glucose	WT Glucose	WT Glucose
0	-0.00145	0.00505	-0.00145	-0.01265	-0.00705	-0.01715	0.0019	-0.0065	-0.0134	0.0019	-0.0037	-0.0016		Exponential growth equation
30	-0.02225	-0.02375	-0.02015	-0.02485	-0.02525	-0.01565	-0.01985	-0.01885	-0.01505	-0.00645	-0.02935	0.00415		Best-fit values	WT Glucose	WT Glucose	WT Glucose	WT Glucose	WT Glucose	WT Glucose	WT Glucose	WT Glucose	WT Glucose	WT Glucose	WT Glucose	WT Glucose
60	-0.0154	-0.023	-0.0211	-0.0245	-0.0279	-0.0204	-0.0262	-0.0217	-0.0135	-0.00485	-0.03495	0.03145		Y0	0.01068	0.009896	0.01627	0.01177	0.007022	0.01577	0.005078	0.007222	0.00965	0.01891	0.02262	0.0216
90	-0.0167	-0.0047	-0.0097	-0.0124	-0.0215	-0.0108	-0.02185	-0.02025	-0.00865	-0.0079	-0.0344	0.0296		k	0.01077	0.01143	0.01033	0.01143	0.01294	0.01001	0.01153	0.01118	0.01209	0.009763	0.007727	0.01023
120	0.00115	-0.00295	0.01365	0.00375	-0.00345	0.00525	-0.0174	-0.0122	-0.0114	0.01115	-0.01815	0.06815		Tau	92.89	87.47	96.8	87.51	77.28	99.95	86.7	89.46	82.72	102.4	129.4	97.76
150	0.0262	0.0248	0.0342	0.0344	0.0213	0.0385	-0.00505	0.00295	0.00925	0.0439	0.0144	0.1006		Doubling Time	64.39	60.63	67.09	60.65	53.57	69.28	60.09	62.01	57.34	70.99	89.7	67.76		65.2917
180	0.06995	0.06165	0.08075	0.07335	0.05815	0.07395	0.0279	0.0413	0.0722	0.0918	0.0835	0.1302		95% CI (profile likelihood)
210	0.09965	0.10385	0.13575	0.12525	0.10095	0.12345	0.05465	0.07225	0.11715	0.14635	0.11705	0.18515		Y0	0.0003887 to 0.1352	5.546e-006 to 0.7809	9.097e-006 to 1.412	0.0001352 to 0.2713	5.461e-006 to 0.4457	2.272e-005 to 0.9879	7.427e-006 to 0.2827	1.307e-005 to 0.3795	3.885e-005 to 0.3478	0.01203 to 0.02921	0.001173 to 0.2503	0.02072 to 0.02251
240	0.1454	0.1614	0.2039	0.1892	0.164	0.1822	0.08455	0.11035	0.18265	0.19785	0.14065	0.25145		k	0.0003920 to 0.02349	-0.006889 to 0.03962	-0.008531 to 0.03856	-0.001468 to 0.02845	-0.004268 to 0.03988	-0.007411 to 0.03476	-0.005216 to 0.03619	-0.005346 to 0.03505	-0.002701 to 0.03298	0.008030 to 0.01155	-0.002222 to 0.01921	0.01007 to 0.01039
270	0.1939	0.2141	0.2611	0.2553	0.2286	0.232	0.11305	0.14605	0.24995	0.26365	0.18375	0.34195		Tau	42.57 to 2551	25.24 to +infinity	25.93 to +infinity	35.15 to +infinity	25.07 to +infinity	28.77 to +infinity	27.63 to +infinity	28.53 to +infinity	30.32 to +infinity	86.60 to 124.5	52.05 to +infinity	96.21 to 99.35
300	0.2511	0.2639	0.3294	0.3328	0.3047	0.3024	0.15125	0.19555	0.32625	0.3066	0.2195	0.3971		Doubling Time	29.51 to 1768	17.49 to +infinity	17.97 to +infinity	24.37 to +infinity	17.38 to +infinity	19.94 to +infinity	19.15 to +infinity	19.77 to +infinity	21.02 to +infinity	60.03 to 86.32	36.08 to +infinity	66.69 to 68.86
330	0.29675	0.30115	0.37125	0.39005	0.36885	0.35235	0.18395	0.24825	0.36265	0.37545	0.24395	0.45535		Goodness of Fit
360	0.351	0.3369	0.4145	0.433	0.413	0.4101	0.21795	0.35795	0.37205	0.47155	0.28785	0.52715		Degrees of Freedom	1	1	1	1	1	1	1	1	1	1	1	1
390	0.40005	0.36975	0.47935	0.48075	0.46445	0.46695	0.2472	0.4749	0.3581	0.4909	0.3268	0.5491		R squared	0.9943	0.9848	0.9807	0.9922	0.9892	0.9822	0.9873	0.9868	0.9908	0.9998	0.9898	1
420	0.413	0.402	0.5108	0.5123	0.4968	0.4981	0.28415	0.54675	0.36565	0.5325	0.3792	0.5899		Sum of Squares	2.539e-05	9.268e-05	0.0001523	6.623e-05	8.765e-05	0.0001052	2.169e-05	3.584e-05	8.089e-05	1.267e-06	2.322e-05	1.785e-08
450	0.4388	0.4329	0.5585	0.5499	0.5416	0.5373	0.31425	0.58665	0.37535	0.5559	0.4174	0.6073		Sy.x	0.005039	0.009627	0.01234	0.008138	0.009362	0.01026	0.004658	0.005987	0.008994	0.001126	0.004819	0.0001336
480	0.4573	0.4476	0.5988	0.5832	0.5678	0.5585	0.34285	0.58615	0.40405	0.55895	0.44335	0.62855
510	0.4709	0.4688	0.6082	0.592	0.5803	0.5761	0.3682	0.5508	0.4365	0.58605	0.48005	0.65535		Number of points
540	0.50435	0.49205	0.63495	0.61785	0.60865	0.56975	0.4032	0.5447	0.4207	0.606	0.5101	0.6757		# of X values	3	3	3	3	3	3	3	3	3	3	3	3
570	0.5155	0.5048	0.6281	0.6199	0.6122	0.5681	0.42365	0.54005	0.41515	0.6395	0.5385	0.7001		# Y values analyzed	3	3	3	3	3	3	3	3	3	3	3	3
600	0.53015	0.52995	0.65025	0.63075	0.63575	0.58335	0.4468	0.5414	0.4265	0.6604	0.5649	0.7129		x values used	210 to 270	210 to 270	210 to 270	210 to 270	210 to 270	210 to 270	210 to 270	210 to 270	210 to 270	210 to 270	210 to 270	210 to 270
630	0.56205	0.56425	0.67705	0.64495	0.66585	0.60155	0.46565	0.55275	0.44145	0.6743	0.5875	0.7167
660	0.5891	0.5918	0.6836	0.6745	0.6778	0.6196	0.4817	0.5767	0.4666	0.68195	0.60155	0.71605
690	0.60095	0.59895	0.68805	0.65055	0.67915	0.62125	0.50695	0.60905	0.50735	0.7039	0.6202	0.7434
720	0.61595	0.61835	0.69825	0.68165	0.68625	0.62925	0.5184	0.6338	0.5248	0.7177	0.6348	0.7288
750	0.62025	0.63175	0.69065	0.68565	0.68495	0.63315	0.5321	0.6626	0.5402	0.7524	0.6715	0.767
780	0.6406	0.6479	0.7002	0.6985	0.6934	0.6409	0.54145	0.67635	0.54915	0.75655	0.67845	0.76825
810	0.64725	0.64925	0.69365	0.67615	0.68795	0.63305	0.54755	0.67655	0.55375	0.76795	0.70075	0.78005
840	0.6727	0.6704	0.7106	0.7017	0.6984	0.643	0.56775	0.68615	0.57425	0.76595	0.70815	0.77605
870	0.6662	0.6568	0.6999	0.6704	0.6793	0.6316	0.57715	0.68605	0.58325	0.773	0.7113	0.7823
900	0.6733	0.6584	0.7078	0.6754	0.667	0.6284	0.5996	0.691	0.5903	0.7904	0.7409	0.7909
930	0.6587	0.6447	0.6993	0.655	0.6543	0.6195	0.6076	0.698	0.5971	0.784	0.7384	0.7865
960	0.66985	0.64365	0.69925	0.65455	0.65745	0.61825	0.61775	0.70185	0.60855	0.78295	0.74275	0.77535
990	0.6573	0.6362	0.6854	0.6416	0.6424	0.6083	0.6167	0.6958	0.6131	0.7884	0.7523	0.7886
1020	0.6734	0.6603	0.6973	0.6492	0.6555	0.6235	0.6221	0.698	0.6164	0.78495	0.75335	0.77395
1050	0.66635	0.64345	0.68285	0.64385	0.63845	0.61055	0.6192	0.7003	0.6176	0.7743	0.7501	0.7592
1080	0.66305	0.64435	0.67765	0.63525	0.63835	0.60245	0.6178	0.6982	0.619	0.7608	0.7413	0.7474
1110	0.64645	0.63595	0.65515	0.62145	0.62135	0.59135	0.6196	0.704	0.6191	0.75635	0.74215	0.75095
1140	0.6401	0.6163	0.6356	0.6025	0.6041	0.5807	0.6263	0.6982	0.6227	0.7339	0.7292	0.7414
1170	0.63085	0.61225	0.62085	0.58785	0.59005	0.56915	0.61525	0.69985	0.62745	0.7111	0.706	0.7268
1200	0.61455	0.60055	0.61535	0.57915	0.58545	0.55815	0.61195	0.68225	0.61685	0.68995	0.68925	0.71605
1230	0.60375	0.58365	0.60505	0.56835	0.57825	0.55375	0.6014	0.6843	0.6138	0.6808	0.6761	0.7114
1260	0.58345	0.56455	0.59275	0.55755	0.56235	0.54275	0.61125	0.67805	0.60235
1290	0.5597	0.5476	0.5831	0.548	0.5575	0.5336	0.6096	0.6653	0.592
1320	0.54745	0.53005	0.57225	0.53075	0.54835	0.52335	0.6079	0.6467	0.5768
1350	0.5384	0.5271	0.5763	0.5437	0.549	0.5295	0.61395	0.63095	0.56435
1380	0.5276	0.5147	0.568	0.5253	0.5384	0.52	0.61305	0.60925	0.54495
1410	0.5328	0.5159	0.5764	0.5428	0.5487	0.5288	0.6123	0.5894	0.5279
1440	0.5269	0.5186	0.5765	0.5363	0.5506	0.531	0.61135	0.57495	0.51205
1470	0.5164	0.5136	0.5686	0.5326	0.5478	0.5281
1500	0.53145	0.50695	0.57135	0.53145	0.55145	0.53285
1530	0.5205	0.5001	0.5637	0.5267	0.5437	0.5268
1560	0.5213	0.5029	0.566	0.5259	0.5476	0.5362
1590	0.5162	0.4988	0.572	0.5367	0.5488	0.5418
1620	0.51	0.5011	0.5741	0.5306	0.5482	0.5453

## Sheet: WT Fructose
minutes	WT Fructose	WT Fructose	WT Fructose	WT Fructose	WT Fructose	WT Fructose
0	-0.001	-0.0052	0.0112	-0.0066	-0.0076	-0.007
30	-0.0018	-0.0007	-0.0089	-0.0197	-0.0138	-0.0116		Exponential growth equation
60	0.00875	0.00125	-0.00475	-0.02285	-0.00985	-0.00035		Best-fit values	WT Fructose	WT Fructose	WT Fructose	WT Fructose	WT Fructose	WT Fructose
90	0.01425	0.01025	-0.00785	-0.01645	-0.00305	0.00895		Y0	0.01341	0.06118	0.001274	0.006192	0.008669	0.01274
120	0.03005	0.05395	0.00145	0.00465	0.01545	0.02795		k	0.01097	0.006067	0.02169	0.01405	0.013	0.0114
150	0.0647	0.0554	0.0289	0.0292	0.044	0.0596		Tau	91.16	164.8	46.1	71.16	76.95	87.72
180	0.0961	0.1784	0.0578	0.0766	0.0887	0.0981		Doubling Time	63.18	114.3	31.95	49.33	53.34	60.8		62.15
210	0.13505	0.22525	0.12685	0.11985	0.13445	0.14105		95% CI (profile likelihood)
240	0.18635	0.25965	0.23085	0.18005	0.19555	0.19595		Y0	0.008037 to 0.02179	0.003596 to 0.6097	1.293e-007 to 0.06836	0.001861 to 0.01770	0.002563 to 0.02519	0.004718 to 0.03118
270	0.2367	0.2869	0.2843	0.2561	0.2842	0.2598		k	0.008783 to 0.01325	-0.004944 to 0.01854	0.003626 to 0.06023	0.009342 to 0.01930	0.008188 to 0.01833	0.007347 to 0.01578
300	0.2816	0.3053	0.384	0.3245	0.36	0.3285		Tau	75.49 to 113.9	53.93 to +infinity	16.60 to 275.8	51.81 to 107.0	54.55 to 122.1	63.36 to 136.1
330	0.34445	0.33635	0.37305	0.38215	0.37675	0.39555		Doubling Time	52.32 to 78.92	37.38 to +infinity	11.51 to 191.1	35.91 to 74.20	37.81 to 84.66	43.92 to 94.35
360	0.39515	0.38105	0.39885	0.43005	0.40725	0.47705		Goodness of Fit
390	0.44325	0.39385	0.42875	0.47925	0.46285	0.53825		Degrees of Freedom	1	1	1	1	1	1
420	0.4825	0.4195	0.449	0.5068	0.507	0.5841		R squared	0.9998	0.9803	0.9958	0.9994	0.9992	0.9993
450	0.52165	0.44535	0.47025	0.55025	0.55905	0.62755		Sum of Squares	9.354e-07	6.55e-05	6.356e-05	3.438e-06	4.545e-06	3.561e-06
480	0.53935	0.47315	0.49545	0.57805	0.58255	0.65125		Sy.x	0.0009672	0.008093	0.007973	0.001854	0.002132	0.001887
510	0.5652	0.5143	0.5257	0.6032	0.599	0.6858
540	0.59535	0.54905	0.57385	0.63845	0.63105	0.72495		Number of points
570	0.60505	0.56315	0.60505	0.66435	0.64665	0.73655		# of X values	3	3	3	3	3	3
600	0.628	0.5904	0.6423	0.6907	0.6691	0.7777		# Y values analyzed	3	3	3	3	3	3
630	0.6396	0.6105	0.6653	0.6993	0.6876	0.7759		x values used	180 to 240	180 to 240	180 to 240	180 to 240	180 to 240	180 to 240
660	0.64855	0.63655	0.69045	0.69805	0.70705	0.78215
690	0.66435	0.66575	0.71795	0.70945	0.72825	0.80755
720	0.68295	0.68405	0.73335	0.71625	0.74035	0.80765
750	0.6949	0.6981	0.7446	0.7136	0.7459	0.7979
780	0.71495	0.72185	0.76125	0.71355	0.75735	0.79505
810	0.721	0.7376	0.757	0.706	0.7555	0.7855
840	0.71555	0.73565	0.76215	0.68795	0.75445	0.76835
870	0.7271	0.743	0.7574	0.6804	0.7526	0.758
900	0.72035	0.73425	0.74585	0.66455	0.74535	0.74705
930	0.7158	0.7314	0.7376	0.6586	0.7437	0.7426
960	0.70955	0.71835	0.72395	0.64555	0.73445	0.72935
990	0.687	0.7018	0.7111	0.6349	0.7193	0.6981
1020	0.6839	0.6887	0.7025	0.6271	0.7144	0.6883
1050	0.65955	0.67745	0.69305	0.62295	0.70555	0.68435
1080	0.65465	0.66485	0.68625	0.60865	0.69025	0.67705
1110	0.6413	0.6482	0.6674	0.5959	0.6726	0.6617
1140	0.6389	0.6396	0.6545	0.584	0.6671	0.6516
1170	0.61925	0.62575	0.64785	0.57605	0.65335	0.64405
1200	0.6122	0.6227	0.6318	0.5665	0.6393	0.6297
1230	0.59715	0.60415	0.62745	0.56875	0.62315	0.61075
1260	0.59215	0.59565	0.59375	0.54595	0.60705	0.59655
1290	0.57625	0.58555	0.59465	0.53595	0.59875	0.59065
1320	0.5691	0.5718	0.5751	0.5164	0.5838	0.5811
1350	0.5518	0.5541	0.5598	0.499	0.5645	0.5641
1380	0.53415	0.54525	0.55875	0.48255	0.54505	0.54975
1410	0.5198	0.5274	0.524	0.467	0.5297	0.5375
1440	0.5103	0.5108	0.5156	0.4559	0.5178	0.5263
1470	0.5013	0.4922	0.4984	0.44	0.5055	0.5155
1500	0.48595	0.48135	0.48685	0.43275	0.49315	0.50555
1530	0.49595	0.49455	0.51315	0.44655	0.50955	0.52415
1560	0.489	0.4772	0.5036	0.439	0.5011	0.5165
1590	0.47475	0.46925	0.49185	0.42925	0.49245	0.50935
1620	0.46885	0.46565	0.48175	0.42545	0.48565	0.50405

## Sheet: WT Pectin
minutes	WT Pectin	WT Pectin	WT Pectin
0	0.0108	0.0147	0.0078		Exponential growth equation
30	0.00655	0.00255	0.00535		Best-fit values	WT Pectin	WT Pectin	WT Pectin
60	0.0074	0.002	0.0114		Y0	0.001927	0.001557	0.004817
90	0.00695	0.00045	0.01205		k	0.01943	0.02024	0.01588
120	0.0199	0.0159	0.0414		Tau	51.47	49.4	62.98
150	0.03425	0.03245	0.04545		Doubling Time	35.68	34.24	43.66		37.86
180	0.065	0.0611	0.0818		95% CI (profile likelihood)
210	0.1136	0.1087	0.1369		Y0	0.001276 to 0.002814	0.0008729 to 0.002605	0.0005530 to 0.02082
240	0.14935	0.14625	0.15075		k	0.01751 to 0.02149	0.01764 to 0.02312	0.008083 to 0.02662
270	0.16295	0.16405	0.16235		Tau	46.53 to 57.11	43.25 to 56.69	37.57 to 123.7
300	0.1594	0.159	0.168		Doubling Time	32.25 to 39.58	29.98 to 39.29	26.04 to 85.75
330	0.1771	0.1803	0.1753		Goodness of Fit
360	0.20745	0.21305	0.19805		Degrees of Freedom	2	2	2
390	0.23595	0.22915	0.21235		R squared	0.9993	0.9988	0.9772
420	0.26325	0.24555	0.23935		Sum of Squares	3.644e-06	5.919e-06	0.0001337
450	0.28095	0.26455	0.24345		Sy.x	0.00135	0.00172	0.008176
480	0.2825	0.2816	0.228
510	0.2762	0.2805	0.2231		Number of points
540	0.26935	0.28015	0.20635		# of X values	4	4	4
570	0.26665	0.27875	0.19725		# Y values analyzed	4	4	4
600	0.2671	0.275	0.1916		x values used	120 to 210	120 to 210	120 to 210
630	0.2606	0.2677	0.187
660	0.25715	0.26785	0.18475
690	0.2563	0.2651	0.1875
720	0.2486	0.2592	0.1965
750	0.2478	0.2579	0.1883
780	0.24725	0.25345	0.19325
810	0.24725	0.25225	0.19755
840	0.24765	0.25275	0.20225
870	0.2488	0.2569	0.2086
900	0.24725	0.25755	0.21215
930	0.2479	0.2548	0.2168
960	0.24865	0.25535	0.22115
990	0.25	0.2577	0.224
1020	0.2504	0.2526	0.2262
1050	0.24715	0.25305	0.22885
1080	0.24805	0.25595	0.23025
1110	0.2481	0.2569	0.2317
1140	0.24735	0.25155	0.23175
1170	0.2487	0.2543	0.2321
1200	0.2445	0.2532	0.2301
1230	0.24335	0.24895	0.23255
1260	0.24105	0.24655	0.23075
1290	0.2423	0.2495	0.2276
1320	0.2413	0.2451	0.2288
1350	0.2409	0.2474	0.2275
1380	0.241	0.2472	0.2284
1410	0.2367	0.2428	0.2248
1440	0.23865	0.24625	0.22575
1470	0.20485	0.21575	0.20215
1500	0.20615	0.21645	0.20295
1530	0.2103	0.2148	0.2033
1560	0.2112	0.2164	0.2034
1590	0.21125	0.21795	0.20455
1620	0.21145	0.21795	0.20215

## Sheet: WT Pullulan
minutes	WT Pullulan	WT Pullulan	WT Pullulan	WT Pullulan	WT Pullulan	WT Pullulan
0	-0.00415	0.00885	0.00535	-0.00845	-0.00705	-0.01015		Exponential growth equation
30	-0.01325	-0.01185	-0.00055	-0.01775	-0.03655	-0.01125		Best-fit values	WT Pullulan	WT Pullulan	WT Pullulan	WT Pullulan	WT Pullulan	WT Pullulan
60	-0.0161	-0.016	-0.0048	-0.0118	-0.0404	-0.0179		Y0	0.006184	0.00489	0.007956	0.006303	0.004013	0.007955
90	-0.0098	-0.0142	-0.0012	-0.014	-0.0377	-0.0124		k	0.01321	0.01405	0.01263	0.01335	0.01509	0.01265
120	0.0039	-0.0026	0.0108	-0.0043	-0.0242	0.0031		Tau	75.67	71.2	79.15	74.9	66.26	79.08
150	0.0231	0.0182	0.0334	0.021	0.0079	0.0265		Doubling Time	52.45	49.35	54.87	51.92	45.93	54.81		51.555
180	0.0585	0.0516	0.0692	0.0605	0.0469	0.0661		95% CI (profile likelihood)
210	0.10255	0.09635	0.11415	0.10845	0.09795	0.11745		Y0	0.001754 to 0.01772	0.0009507 to 0.01797	0.002174 to 0.02346	0.001714 to 0.01859	0.0003351 to 0.02382	0.001559 to 0.02925
240	0.1541	0.1509	0.1748	0.1617	0.1637	0.1757		k	0.008957 to 0.01813	0.008782 to 0.02039	0.008241 to 0.01771	0.008977 to 0.01843	0.007869 to 0.02461	0.007330 to 0.01899
270	0.2157	0.2127	0.2364	0.2282	0.23	0.2365		Tau	55.15 to 111.6	49.04 to 113.9	56.47 to 121.3	54.26 to 111.4	40.63 to 127.1	52.65 to 136.4
300	0.26675	0.26605	0.29335	0.28955	0.29425	0.28985		Doubling Time	38.23 to 77.39	33.99 to 78.93	39.14 to 84.11	37.61 to 77.22	28.16 to 88.08	36.49 to 94.56
330	0.32715	0.33165	0.35875	0.35665	0.37025	0.35335		Goodness of Fit
360	0.3899	0.3974	0.4267	0.4277	0.4417	0.4164		Degrees of Freedom	2	2	2	2	2	2
390	0.4462	0.4579	0.4841	0.4888	0.5039	0.4696		R squared	0.9902	0.9867	0.9884	0.9898	0.978	0.9827
420	0.4907	0.5046	0.5329	0.541	0.5529	0.5126		Sum of Squares	0.0001354	0.0001936	0.0001849	0.0001581	0.0004181	0.0002802
450	0.5296	0.5432	0.5741	0.5816	0.594	0.5485		Sy.x	0.008227	0.00984	0.009615	0.008891	0.01446	0.01184
480	0.55885	0.57275	0.60705	0.61415	0.63005	0.57815
510	0.5888	0.6032	0.6402	0.6512	0.6663	0.6082		Number of points
540	0.61255	0.63155	0.66265	0.68085	0.69465	0.63135		# of X values	4	4	4	4	4	4
570	0.6316	0.6513	0.6877	0.7033	0.7209	0.6474		# Y values analyzed	4	4	4	4	4	4
600	0.6457	0.671	0.7058	0.7268	0.7452	0.6605		x values used	180 to 280	180 to 280	180 to 280	180 to 280	180 to 280	180 to 280
630	0.65765	0.68715	0.72065	0.74185	0.76465	0.66565
660	0.6685	0.6983	0.7318	0.7565	0.7722	0.6716
690	0.679	0.7127	0.7492	0.7666	0.7814	0.6773
720	0.685	0.7222	0.7524	0.7695	0.7867	0.6813
750	0.69465	0.72365	0.75425	0.77315	0.79675	0.68845
780	0.6971	0.729	0.7569	0.7802	0.8088	0.704
810	0.70075	0.72705	0.75525	0.78415	0.80655	0.71185
840	0.7047	0.7302	0.7614	0.7855	0.803	0.7133
870	0.7111	0.7289	0.7619	0.7952	0.796	0.7134
900	0.7078	0.7283	0.7627	0.8	0.7835	0.706
930	0.7028	0.7247	0.7705	0.7978	0.7652	0.6976
960	0.69645	0.71755	0.76685	0.78625	0.74175	0.67815
990	0.69	0.7081	0.7601	0.7673	0.7227	0.6623
1020	0.68065	0.69695	0.74675	0.74675	0.70535	0.64525
1050	0.6711	0.6839	0.734	0.7287	0.6935	0.6312
1080	0.65685	0.66705	0.71585	0.70935	0.67695	0.61875
1110	0.64695	0.65305	0.70135	0.69395	0.66625	0.61265
1140	0.63615	0.63935	0.68875	0.68185	0.65705	0.61005
1170	0.6279	0.6288	0.6785	0.6728	0.6489	0.6072
1200	0.61785	0.61675	0.66735	0.66205	0.63915	0.60095
1230	0.61015	0.60645	0.65865	0.65325	0.63165	0.59665
1260	0.60305	0.59915	0.65135	0.64695	0.62595	0.59425
1290	0.59565	0.59185	0.64265	0.63875	0.61835	0.58815
1320	0.58945	0.58515	0.63725	0.63375	0.61525	0.58575
1350	0.58445	0.57955	0.62955	0.62825	0.61005	0.58355
1380	0.58	0.574	0.6214	0.622	0.6051	0.579
1410	0.57255	0.56655	0.61195	0.61355	0.59765	0.57375
1440	0.5717	0.565	0.6095	0.6128	0.5978	0.5757

## Sheet: WT Dextrin
minutes	WT Dextrin	WT Dextrin	WT Dextrin	WT Dextrin	WT Dextrin	WT Dextrin	WT Dextrin
0	0.0018	-0.0172	-0.0051	-0.0038	0.0111	0.0164	0.0095		Exponential growth equation
30	-0.0031	-0.0204	-0.0132	0.0049	-0.0102	0.0056	-0.0141		Best-fit values	WT Dextrin	WT Dextrin	WT Dextrin	WT Dextrin	WT Dextrin	WT Dextrin	WT Dextrin
60	-0.0008	-0.0382	-0.0298	-0.0077	-0.0051	0.0125	-0.0122		Y0	0.007457	0.005051	0.005284	0.01034	0.01146	0.01851	0.01437
90	0.0051	-0.0252	-0.0256	-0.0024	0.0038	0.0237	-0.0033		k	0.01263	0.01364	0.01422	0.01191	0.01166	0.0101	0.01045
120	0.02115	-0.0147	-0.0098	0.0131	0.0191	0.0412	0.0206		Tau	79.16	73.33	70.3	83.97	85.78	98.96	95.65
150	0.0322	0.0083	0.0172	0.039	0.046	0.0689	0.0448		Doubling Time	54.87	50.83	48.73	58.21	59.46	68.59	66.3		58.1414
180	0.06295	0.0466	0.0538	0.0781	0.0848	0.1071	0.0841		95% CI (profile likelihood)
210	0.11075	0.0929	0.1103	0.1293	0.135	0.1553	0.134		Y0	0.001936 to 0.02276	0.0005306 to 0.02673	0.0005888 to 0.02697	0.002655 to 0.03192	0.003779 to 0.02961	0.007351 to 0.04177	0.003854 to 0.04330
240	0.16135	0.1436	0.1719	0.1907	0.1973	0.2195	0.1861		k	0.008097 to 0.01790	0.006827 to 0.02233	0.007596 to 0.02268	0.007303 to 0.01724	0.007784 to 0.01602	0.006757 to 0.01378	0.005900 to 0.01565
270	0.2221	0.1954	0.2402	0.2523	0.2619	0.2781	0.2364		Tau	55.86 to 123.5	44.78 to 146.5	44.09 to 131.7	58.01 to 136.9	62.41 to 128.5	72.58 to 148.0	63.90 to 169.5
300	0.2968	0.2731	0.3227	0.36	0.3721	0.3608	0.3051		Doubling Time	38.72 to 85.61	31.04 to 101.5	30.56 to 91.26	40.21 to 94.92	43.26 to 89.04	50.31 to 102.6	44.29 to 117.5
330	0.37375	0.3382	0.41	0.4554	0.4276	0.463	0.3621		Goodness of Fit
360	0.44025	0.4098	0.4732	0.5134	0.4988	0.5362	0.4294		Degrees of Freedom	2	2	2	2	2	2	2
390	0.4978	0.4632	0.5361	0.5728	0.5569	0.5805	0.4815		R squared	0.9876	0.9756	0.979	0.9853	0.9893	0.9891	0.981
420	0.5421	0.5112	0.5869	0.6275	0.6207	0.633	0.5292		Sum of Squares	0.0001739	0.0003021	0.0004056	0.0002505	0.0001899	0.0001825	0.0002466
450	0.5821	0.5548	0.6238	0.6721	0.6538	0.6716	0.5632		Sy.x	0.009326	0.01229	0.01424	0.01119	0.009745	0.009551	0.0111
480	0.61285	0.5898	0.6563	0.7206	0.6836	0.7141	0.5958
510	0.6367	0.6001	0.7	0.7423	0.6932	0.7256	0.6157		Number of points
540	0.65355	0.6089	0.7023	0.741	0.7005	0.729	0.6389		# of X values	4	4	4	4	4	4	4
570	0.65635	0.6251	0.697	0.7591	0.7058	0.7516	0.6512		# Y values analyzed	4	4	4	4	4	4	4
600	0.6516	0.6387	0.7041	0.7609	0.7126	0.7707	0.6564		x values used	180 to 270	180 to 270	180 to 270	180 to 270	180 to 270	180 to 270	180 to 270
630	0.6398	0.6487	0.7093	0.7578	0.7369	0.7494	0.6647
660	0.62285	0.6511	0.6933	0.75	0.7292	0.7571	0.6686
690	0.60395	0.6502	0.696	0.7485	0.7179	0.7467	0.6733
720	0.5851	0.6487	0.6999	0.7493	0.7277	0.7488	0.6767
750	0.5668	0.6452	0.6946	0.7464	0.7192	0.7539	0.67
780	0.5534	0.6393	0.6867	0.7343	0.7246	0.7495	0.669
810	0.54325	0.6288	0.6815	0.7264	0.7227	0.7427	0.6666
840	0.53655	0.6189	0.6654	0.7141	0.7117	0.7338	0.658
870	0.53275	0.6116	0.6565	0.7099	0.7031	0.7254	0.6492
900	0.52905	0.6063	0.6488	0.6989	0.6943	0.7139	0.6418
930	0.5234	0.6028	0.6459	0.6905	0.6851	0.707	0.634
960	0.51895	0.5983	0.6394	0.6853	0.68	0.702	0.6296
990	0.51425	0.5964	0.6363	0.6812	0.6754	0.6978	0.6277
1020	0.5104	0.5935	0.6332	0.6777	0.6718	0.6958	0.6248
1050	0.50965	0.5916	0.6288	0.674	0.6693	0.6931	0.6234
1080	0.5069	0.589	0.6248	0.6703	0.6664	0.69	0.6203
1110	0.5058	0.585	0.6215	0.6666	0.6635	0.6868	0.617
1140	0.5042	0.5836	0.6176	0.6624	0.6603	0.6831	0.6172
1170	0.49995	0.579	0.6133	0.6583	0.6561	0.68	0.6142
1200	0.49735	0.5761	0.6087	0.653	0.6522	0.6761	0.6118
1230	0.4953	0.5714	0.6031	0.6487	0.6477	0.6718	0.6086
1260	0.4887	0.5688	0.598	0.6428	0.6431	0.6668	0.604
1290	0.4878	0.5647	0.5921	0.6372	0.6382	0.6622	0.5985
1320	0.4854	0.5605	0.5869	0.6309	0.6329	0.6562	0.5957
1350	0.48155	0.5566	0.581	0.6252	0.6274	0.6517	0.5908
		0.5534	0.575	0.6198	0.6223	0.646	0.5849
		0.5506	0.5696	0.6141	0.6168	0.6405	0.5787
		0.5469	0.5659	0.6083	0.6131	0.6348	0.5713
		0.543	0.5611	0.6034	0.6085	0.6298	0.5662
		0.5407	0.5576	0.5983	0.6041	0.625	0.5605
		0.5402	0.5535	0.5947	0.6014	0.6198	0.5561
		0.5358	0.5497	0.5919	0.5984	0.6142	0.5525

## Sheet: WT Mannose
minutes	WT Mannose	WT Mannose	WT Mannose	WT Mannose	WT Mannose	WT Mannose
0	-0.00845	0.00605	-0.00015	-0.00655	-0.00175	-0.00325		Exponential growth equation
30	0.00055	0.02095	-0.00345	-0.01225	-0.01085	-0.00475		Best-fit values	WT Mannose	WT Mannose	WT Mannose	WT Mannose	WT Mannose	WT Mannose
60	0.0024	0.0314	0.0019	-0.017	-0.0049	-0.0052		Y0	0.008911	0.02296	0.001945	0.003358	0.005701	0.006013
90	0.01685	0.04935	0.00685	-0.01255	0.00295	0.00325		k	0.01379	0.01144	0.02182	0.01656	0.01545	0.01396
120	0.03245	0.06585	0.03055	-0.00035	0.00965	0.01835		Tau	72.52	87.39	45.84	60.4	64.71	71.62
150	0.05875	0.10325	0.05995	0.02995	0.04155	0.04225		Doubling Time	50.27	60.58	31.77	41.86	44.85	49.64		46.495
180	0.11225	0.18885	0.09485	0.06775	0.08675	0.07685		95% CI (profile likelihood)
210	0.16925	0.27855	0.18695	0.11815	0.17245	0.11795		Y0	0.002089 to 0.02806	0.002560 to 0.1120	0.0007650 to 0.004311	0.0003466 to 0.01662	7.784e-005 to 0.06347	0.001872 to 0.01573
240	0.23955	0.34475	0.36685	0.17455	0.22245	0.16895		k	0.008508 to 0.02015	0.003896 to 0.02106	0.01833 to 0.02584	0.009254 to 0.02635	0.004080 to 0.03375	0.009559 to 0.01910
270	0.2924	0.3556	0.4342	0.2459	0.2548	0.2294		Tau	49.62 to 117.5	47.48 to 256.7	38.71 to 54.55	37.95 to 108.1	29.63 to 245.1	52.36 to 104.6
300	0.32165	0.32595	0.43525	0.33075	0.29695	0.29625		Doubling Time	34.39 to 81.47	32.91 to 177.9	26.83 to 37.81	26.30 to 74.90	20.54 to 169.9	36.29 to 72.51
330	0.32615	0.27195	0.37465	0.43055	0.34905	0.36535		Goodness of Fit
360	0.3632	0.2917	0.4389	0.4742	0.4046	0.4281		Degrees of Freedom	2	2	2	2	2	2
390	0.40635	0.33315	0.47485	0.51685	0.45135	0.47855		R squared	0.986	0.9562	0.9982	0.9818	0.946	0.9907
420	0.4473	0.3614	0.4926	0.5837	0.4874	0.5278		Sum of Squares	0.0002524	0.001458	0.0001005	0.0002146	0.001081	8.296e-05
450	0.51385	0.40055	0.54745	0.59365	0.51965	0.56665		Sy.x	0.01123	0.027	0.00709	0.01036	0.02325	0.00644
480	0.5379	0.4438	0.5938	0.6362	0.5588	0.6021
510	0.5568	0.4923	0.6312	0.6764	0.5877	0.6296		Number of points
540	0.5888	0.5377	0.6569	0.7206	0.609	0.6514		# of X values	4	4	4	4	4	4
570	0.61615	0.58075	0.68655	0.73835	0.63615	0.68035		# Y values analyzed	4	4	4	4	4	4
600	0.6457	0.6188	0.7139	0.7523	0.6602	0.7131		x values used	150 to 240	150 to 240	150 to 240	150 to 240	150 to 240	150 to 240
630	0.6768	0.6524	0.7385	0.762	0.6841	0.7439
660	0.72705	0.70545	0.78275	0.79605	0.72665	0.78935
690	0.7525	0.7271	0.7983	0.8064	0.7444	0.8043
720	0.77345	0.74455	0.81715	0.81835	0.76395	0.81825
750	0.79115	0.75985	0.82825	0.82595	0.78165	0.82595
780	0.80275	0.77165	0.83895	0.83665	0.79315	0.82225
810	0.8114	0.7806	0.8384	0.8409	0.7975	0.8109
840	0.82845	0.79755	0.84935	0.85665	0.80795	0.83045
870	0.83235	0.80035	0.84185	0.85405	0.81575	0.82765
900	0.82835	0.79505	0.84535	0.84465	0.80605	0.80955
930	0.82175	0.79535	0.83525	0.83685	0.80295	0.80595
960	0.8127	0.7849	0.8222	0.8321	0.7971	0.8056
990	0.81945	0.78735	0.82535	0.83265	0.79945	0.80015
1020	0.8141	0.7816	0.8184	0.8201	0.7917	0.7934
1050	0.8	0.7716	0.8096	0.8161	0.7877	0.7822
1080	0.78945	0.75955	0.80315	0.80545	0.77025	0.76615
1110	0.7771	0.7489	0.7954	0.7877	0.7661	0.7593
1140	0.76345	0.73725	0.78225	0.78755	0.75055	0.75245
1170	0.74755	0.72895	0.75895	0.77015	0.74415	0.73915
1200	0.75485	0.73385	0.76895	0.76825	0.74615	0.74995
1230	0.7452	0.7137	0.7509	0.7535	0.7249	0.7395
1260	0.73535	0.70455	0.73725	0.73475	0.71305	0.72735
1290	0.72295	0.69345	0.71835	0.71715	0.69545	0.71575
1320	0.70705	0.67185	0.70295	0.70075	0.67895	0.70375
1350	0.692	0.6636	0.6887	0.6861	0.6623	0.6908
1380	0.6772	0.6462	0.6757	0.6717	0.648	0.677
1410	0.66285	0.63255	0.66135	0.66205	0.63345	0.66315
1440	0.6476	0.6219	0.6511	0.6528	0.6232	0.6506
1470	0.63475	0.60465	0.64035	0.64375	0.60935	0.63925
1500	0.62295	0.59215	0.63325	0.63735	0.60205	0.62875
1530	0.6143	0.5808	0.6283	0.6331	0.5944	0.6189
1560	0.60665	0.57015	0.62645	0.62835	0.58675	0.61105
1590	0.62765	0.59045	0.65295	0.65545	0.60965	0.63255
1620	0.62245	0.58435	0.64855	0.64995	0.60805	0.62675

## Sheet: WT Galactose
minutes	WT Galactose	WT Galactose	WT Galactose	WT Galactose	WT Galactose	WT Galactose
0	-0.0056	0.0011	-0.0052	-0.0103	-0.0068	0.0045		Exponential growth equation
30	-0.01235	0.00365	-0.01895	-0.01495	-0.02405	-0.00895		Best-fit values	WT Galactose	WT Galactose	WT Galactose	WT Galactose	WT Galactose	WT Galactose
60	-0.012	0.0063	-0.0197	-0.0098	-0.0266	0.0323		Y0	0.005175	0.01146	0.004049	0.00865	0.002578	0.006527
90	-0.00895	0.01245	-0.01335	-0.00375	-0.02195	0.00795		k	0.01406	0.01347	0.01674	0.01347	0.01715	0.01401
120	0.00265	0.02865	0.00075	0.01155	-0.01115	0.02005		Tau	71.1	74.25	59.75	74.23	58.3	71.4
150	0.0241	0.0675	0.0355	0.0368	0.0091	0.0442		Doubling Time	49.28	51.47	41.42	51.45	40.41	49.49		47.2533
180	0.059	0.1333	0.0837	0.083	0.0446	0.0771		95% CI (profile likelihood)
210	0.1002	0.1951	0.1238	0.1512	0.0949	0.1231		Y0	0.001889 to 0.01234	0.007264 to 0.01753	0.0009166 to 0.01343	0.001722 to 0.03138	0.0003131 to 0.01244	0.003444 to 0.01166
240	0.1579	0.2834	0.2381	0.2327	0.1704	0.1941		k	0.01058 to 0.01800	0.01177 to 0.01526	0.01197 to 0.02246	0.008242 to 0.01974	0.01087 to 0.02522	0.01169 to 0.01651
270	0.22775	0.43775	0.36745	0.32195	0.25955	0.28385		Tau	55.57 to 94.52	65.52 to 84.95	44.53 to 83.52	50.65 to 121.3	39.65 to 91.96	60.57 to 85.55
300	0.3197	0.5281	0.4479	0.406	0.3404	0.3688		Doubling Time	38.52 to 65.52	45.41 to 58.89	30.87 to 57.89	35.11 to 84.10	27.48 to 63.74	41.98 to 59.30
330	0.4914	0.5167	0.5303	0.5206	0.4688	0.4634		Goodness of Fit
360	0.5766	0.5197	0.5712	0.6167	0.5811	0.545		Degrees of Freedom	2	2	2	2	2	2
390	0.61035	0.55995	0.62225	0.66175	0.65205	0.61235		R squared	0.9944	0.9986	0.9929	0.9855	0.988	0.9976
420	0.5905	0.5951	0.6597	0.6892	0.7055	0.6649		Sum of Squares	9.012e-05	7.309e-05	0.0003448	0.0004626	0.0003172	5.899e-05
450	0.59845	0.62575	0.69625	0.71745	0.72535	0.70805		Sy.x	0.006713	0.006045	0.01313	0.01521	0.01259	0.005431
480	0.627	0.643	0.7345	0.7522	0.7505	0.7403
510	0.6717	0.6767	0.769	0.7818	0.779	0.7678		Number of points
540	0.699	0.6935	0.8058	0.8105	0.8019	0.7923		# of X values	4	4	4	4	4	4
570	0.73455	0.76155	0.84255	0.83335	0.83595	0.81245		# Y values analyzed	4	4	4	4	4	4
600	0.7566	0.7798	0.8867	0.86	0.8583	0.829		x values used	180 to 270	180 to 270	180 to 270	180 to 270	180 to 270	180 to 270
630	0.79165	0.80235	0.89395	0.86915	0.86665	0.85005
660	0.79855	0.82385	0.90505	0.88345	0.87145	0.85185
690	0.8212	0.8429	0.9269	0.8977	0.8885	0.8686
720	0.837	0.861	0.9421	0.9121	0.8959	0.8743
750	0.85535	0.87995	0.96145	0.92245	0.90255	0.88755
780	0.8666	0.8969	0.9768	0.9466	0.9036	0.8854
810	0.87665	0.90715	0.96895	0.94495	0.89985	0.87945
840	0.8768	0.9096	0.965	0.9491	0.8957	0.8844
870	0.87915	0.91255	0.96825	0.95405	0.89335	0.88275
900	0.8829	0.9141	0.9623	0.9409	0.8848	0.8727
930	0.87955	0.90805	0.94615	0.90255	0.88505	0.85605
960	0.8668	0.9047	0.9338	0.9108	0.8759	0.8428
990	0.85985	0.88875	0.91755	0.88105	0.86665	0.83125
1020	0.84815	0.88085	0.89675	0.87645	0.85515	0.81825
1050	0.83135	0.86485	0.87125	0.85655	0.83345	0.80115
1080	0.8251	0.8615	0.8924	0.8536	0.8245	0.7946
1110	0.80505	0.84475	0.86445	0.82805	0.80425	0.77815
1140	0.79045	0.83795	0.84135	0.82605	0.78465	0.76225
1170	0.7892	0.8126	0.8241	0.8032	0.7659	0.7481
1200	0.77195	0.79555	0.80645	0.78485	0.74625	0.73355
1230	0.75355	0.77845	0.78675	0.76795	0.72615	0.71535
1260	0.7463	0.7713	0.7665	0.7376	0.7072	0.7032
1290	0.73825	0.75855	0.74545	0.72645	0.68135	0.68475
1320	0.7194	0.7478	0.7162	0.6999	0.6589	0.6674
1350	0.71375	0.73135	0.69485	0.68145	0.64315	0.65655
1380	0.6931	0.7092	0.6646	0.6565	0.6175	0.6357
1410	0.6707	0.6871	0.6343	0.6347	0.5967	0.6174
1440	0.64935	0.66365	0.60845	0.61465	0.57645	0.59855
1470	0.6245	0.6369	0.5891	0.597	0.5596	0.5808
1500	0.6057	0.6186	0.5806	0.5887	0.553	0.5712
1530	0.5836	0.5963	0.5698	0.578	0.5455	0.5593
1560	0.56225	0.57555	0.56435	0.56935	0.54025	0.54935
1590	0.543	0.5539	0.5584	0.5635	0.5355	0.5421
1620	0.52705	0.53775	0.55865	0.56235	0.53495	0.53685

## Sheet: WT Lactose
minutes	WT Lactose	WT Lactose	WT Lactose	WT Lactose	WT Lactose	WT Lactose
0	0.005	0.0015	-0.0003	0.001	0.0051	-0.0032		Exponential growth equation
30	-0.0072	-0.0115	-0.0102	-0.0105	-0.0143	-0.0088		Best-fit values	WT Lactose	WT Lactose	WT Lactose	WT Lactose	WT Lactose	WT Lactose
60	-0.0155	-0.0216	-0.0203	-0.0238	-0.0286	-0.0144		Y0	0.00351	0.003291	0.002877	0.001492	0.002472	0.004467
90	-0.00245	-0.01125	-0.01065	-0.01425	-0.02045	-0.00265		k	0.01614	0.01647	0.01656	0.01893	0.01658	0.0149
120	0.0072	-0.0014	-0.002	-0.0068	-0.0127	0.0068		Tau	61.98	60.72	60.4	52.82	60.31	67.11
150	0.0282	0.0176	0.0154	0.0095	0.0043	0.0239		Doubling Time	42.96	42.09	41.87	36.61	41.8	46.51		41.9733
180	0.0586	0.0522	0.0454	0.0354	0.0317	0.055		95% CI (profile likelihood)
210	0.1006	0.1068	0.0948	0.0812	0.0819	0.1027		Y0	0.0009471 to 0.01036	0.0006032 to 0.01248	0.0004258 to 0.01241	0.0002693 to 0.005698	4.333e-005 to 0.02886	0.0007395 to 0.01810
240	0.179	0.1816	0.1634	0.1477	0.1496	0.1716		k	0.01183 to 0.02119	0.01116 to 0.02299	0.01072 to 0.02389	0.01366 to 0.02548	0.006570 to 0.03190	0.009265 to 0.02184
270	0.26985	0.27645	0.24695	0.24465	0.21035	0.24455		Tau	47.18 to 84.53	43.49 to 89.64	41.86 to 93.29	39.25 to 73.22	31.35 to 152.2	45.78 to 107.9
300	0.3772	0.4005	0.3575	0.3358	0.3302	0.3414		Doubling Time	32.70 to 58.59	30.14 to 62.13	29.01 to 64.66	27.21 to 50.75	21.73 to 105.5	31.73 to 74.82
330	0.47415	0.48775	0.44435	0.41585	0.43805	0.43105		Goodness of Fit
360	0.572	0.6016	0.5409	0.5073	0.5531	0.5064		Degrees of Freedom	2	2	2	2	2	2
390	0.66575	0.69955	0.61575	0.59345	0.63375	0.57825		R squared	0.9937	0.9907	0.9888	0.9936	0.9644	0.9866
420	0.7356	0.7732	0.6925	0.6681	0.6945	0.6069		Sum of Squares	0.0001625	0.0002637	0.0002578	0.0001594	0.00065	0.000275
450	0.79075	0.83755	0.74795	0.73015	0.75285	0.70695		Sy.x	0.009014	0.01148	0.01135	0.008928	0.01803	0.01173
480	0.83535	0.87685	0.77895	0.75625	0.80775	0.74565
510	0.87165	0.91045	0.79675	0.79275	0.84875	0.78395		Number of points
540	0.8936	0.9318	0.8255	0.8127	0.8718	0.8076		# of X values	4	4	4	4	4	4
570	0.92055	0.94865	0.84445	0.83285	0.88115	0.82875		# Y values analyzed	4	4	4	4	4	4
600	0.9572	0.9908	0.8734	0.8677	0.9383	0.858		x values used	180 to 270	180 to 270	180 to 270	180 to 270	180 to 270	180 to 270
630	0.9863	1.0424	0.9043	0.9073	0.9569	0.8654
660	1.01355	1.05095	0.92785	0.90555	0.99045	0.88835
690	1.03735	1.07855	0.95805	0.93305	1.02665	0.92175
720	1.0754	1.1131	0.9775	0.9636	1.0281	0.9444
750	1.0801	1.1118	0.997	0.9729	1.0368	0.9615
780	1.07405	1.12605	1.01245	0.98205	1.04685	0.97645
810	1.0425	1.0939	0.9723	0.9809	1.0474	0.9848
840	1.02365	1.09285	0.97375	0.96155	1.03785	0.98645
870	1.00675	1.05365	0.95585	0.96105	1.03845	0.97785
900	0.99925	1.02575	0.92685	0.92285	1.00655	0.97235
930	0.97015	1.01715	0.89395	0.91565	0.97795	0.95335
960	0.9466	0.9915	0.8904	0.8954	0.9674	0.9351
990	0.9253	0.9547	0.8693	0.8719	0.9395	0.913
1020	0.9051	0.9283	0.8432	0.8491	0.9134	0.8912
1050	0.88115	0.90705	0.81735	0.82585	0.88545	0.87275
1080	0.8649	0.8921	0.796	0.7963	0.8598	0.8529
1110	0.84135	0.85385	0.78015	0.78105	0.83695	0.83155
1140	0.83295	0.84445	0.76915	0.76215	0.81655	0.80995
1170	0.8111	0.8326	0.7502	0.7475	0.8009	0.7947
1200	0.8025	0.8148	0.7401	0.7325	0.7819	0.7767
1230	0.7886	0.8046	0.7266	0.7217	0.7699	0.7661
1260	0.78125	0.78895	0.71635	0.70985	0.75905	0.75055
1290	0.7659	0.7802	0.7055	0.6978	0.745	0.7372
1320	0.76035	0.77305	0.69565	0.69155	0.73525	0.72595
1350	0.7459	0.7645	0.6891	0.6837	0.7262	0.7206
1380	0.72985	0.75585	0.68225	0.67575	0.71555	0.71185
1410	0.73715	0.74465	0.67645	0.66825	0.70585	0.70625
1440	0.73575	0.73585	0.66745	0.66035	0.70015	0.70155
1470	0.7266	0.7283	0.6606	0.6512	0.6943	0.6944
1500	0.7248	0.7227	0.6534	0.6457	0.6856	0.6866
1530	0.7111	0.7174	0.6475	0.6389	0.6791	0.6824
1560	0.71215	0.71565	0.64965	0.63935	0.67705	0.69655

## Sheet: WT Maltose
minutes	WT Maltose	WT Maltose	WT Maltose	WT Maltose	WT Maltose	WT Maltose
0	0.0032	0.0012	0.0004	0.0017	0.0022	0.0013		Exponential growth equation
30	-0.00325	0.00245	0.00485	0.00145	0.00235	0.00575		Best-fit values	WT Maltose	WT Maltose	WT Maltose	WT Maltose	WT Maltose	WT Maltose
60	0.0064	0.0167	0.0164	0.0122	0.0139	0.0235		Y0	0.01083	0.01335	0.01262	0.0108	0.01155	0.01516
90	0.02795	0.03825	0.03555	0.03105	0.03405	0.04315		k	0.01406	0.01365	0.01347	0.01409	0.01391	0.01285
120	0.0562	0.0693	0.0634	0.0582	0.0608	0.0703		Tau	71.14	73.25	74.24	70.98	71.9	77.83
150	0.09605	0.10805	0.09975	0.09385	0.09745	0.10815		Doubling Time	49.31	50.77	51.46	49.2	49.83	53.95		50.7533
180	0.14155	0.15755	0.14475	0.13925	0.14335	0.15465		95% CI (profile likelihood)
210	0.2031	0.2328	0.2114	0.2058	0.2124	0.2234		Y0	0.005449 to 0.01922	0.009336 to 0.01846	0.008654 to 0.01773	0.007011 to 0.01586	0.008035 to 0.01605	0.01165 to 0.01935
240	0.27025	0.32915	0.29435	0.29045	0.28095	0.31005		k	0.01100 to 0.01757	0.01194 to 0.01550	0.01167 to 0.01542	0.01206 to 0.01631	0.01217 to 0.01578	0.01155 to 0.01422
270	0.36915	0.42385	0.38165	0.37265	0.37845	0.38665		Tau	56.92 to 90.87	64.51 to 83.76	64.84 to 85.71	61.30 to 82.91	63.36 to 82.14	70.32 to 86.58
300	0.47795	0.50195	0.47785	0.45605	0.45335	0.46745		Doubling Time	39.46 to 62.99	44.71 to 58.06	44.95 to 59.41	42.49 to 57.47	43.92 to 56.93	48.74 to 60.01
330	0.54085	0.58025	0.54715	0.54075	0.53115	0.51995		Goodness of Fit
360	0.5924	0.653	0.6024	0.5924	0.6002	0.5916		Degrees of Freedom	3	3	3	3	3	3
390	0.63835	0.71155	0.67065	0.64155	0.65095	0.64035		R squared	0.9892	0.9965	0.996	0.9954	0.9966	0.9977
420	0.68295	0.76475	0.69285	0.69125	0.69455	0.65025		Sum of Squares	0.0002097	8.214e-05	7.751e-05	8.75e-05	6.816e-05	4.693e-05
450	0.72715	0.77655	0.72665	0.70645	0.73255	0.66005		Sy.x	0.008361	0.005233	0.005083	0.005401	0.004767	0.003955
480	0.7714	0.8237	0.762	0.7263	0.7257	0.6851
510	0.81365	0.84825	0.77755	0.77885	0.74775	0.74535		Number of points
540	0.85365	0.86675	0.80625	0.77155	0.78145	0.78225		# of X values	5	5	5	5	5	5
570	0.89505	0.91345	0.83965	0.80675	0.80515	0.88015		# Y values analyzed	5	5	5	5	5	5
600	0.9398	0.9419	0.8635	0.842	0.8525	0.9346		x values used	90 to 210	90 to 210	90 to 210	90 to 210	90 to 210	90 to 210
630	0.97155	0.96545	0.89685	0.88285	0.89745	0.96715
660	1.00755	1.02695	0.93775	0.91355	0.94165	0.98425
690	1.02305	1.04465	0.96935	0.94165	0.97755	1.00045
720	1.02875	1.07345	0.98885	0.95665	0.98645	1.01665
750	1.0481	1.1018	0.9926	0.9685	0.998	1.0388
780	1.0605	1.1013	1.0262	0.9835	1.0222	1.0467
810	1.05775	1.10125	1.01705	0.99055	1.02525	1.05985
840	1.0621	1.0997	1.0158	0.9949	1.0227	1.0665
870	1.05475	1.09665	1.02935	1.00965	1.05475	1.07425
900	1.0489	1.0981	1.018	0.9963	1.0306	1.0796
930	1.04805	1.09915	1.01625	1.00415	1.03495	1.07855
960	1.04285	1.10045	1.01775	0.99835	1.03895	1.08075
990	1.04245	1.08675	1.01315	1.00025	1.02725	1.07095
1020	1.0394	1.0756	0.9984	0.9928	1.0227	1.0634
1050	1.0166	1.0646	0.9871	0.9909	1.0172	1.0499
1080	1.02095	1.05205	0.98925	0.97705	1.00905	1.05115
1110	1.00915	1.04205	0.97885	0.96295	0.98815	1.03735
1140	0.9968	1.0503	0.9656	0.955	0.9823	1.0233
1170	0.9863	1.0341	0.9639	0.9486	0.9711	1.0258
1200	0.9848	1.023	0.9529	0.9384	0.9608	1.0163
1230	0.98175	1.01635	0.94375	0.92925	0.95395	1.00525
1260	0.97655	1.00955	0.93525	0.92025	0.94005	0.99415
1290	0.96005	0.99905	0.92675	0.91295	0.93375	0.97845
1320	0.95165	0.99025	0.91875	0.90425	0.92545	0.97965
1350	0.9417	0.9827	0.9137	0.8992	0.9222	0.9658
1380	0.9381	0.9743	0.9071	0.8928	0.9145	0.9506
1410	0.9233	0.9642	0.8987	0.886	0.9086	0.9369
1440	0.91455	0.95595	0.89245	0.87975	0.90615	0.94555
1470	0.9072	0.9498	0.8847	0.872	0.8966	0.9332
1500	0.8985	0.9398	0.8772	0.866	0.8914	0.9229
1530	0.90255	0.93195	0.87045	0.86205	0.88575	0.92445
1560	0.8927	0.926	0.8632	0.8533	0.8752	0.917

## Sheet: WT Rhamnose
minutes	WT Rhamnose	WT Rhamnose	WT Rhamnose	WT Rhamnose	WT Rhamnose	WT Rhamnose
0	-0.00055	0.00205	-0.00105	0.00445	-5e-05	0.00195		Exponential growth equation
30	0.0143	-0.0086	0.0027	-0.0092	-0.0003	0.0065		Best-fit values	WT Rhamnose	WT Rhamnose	WT Rhamnose	WT Rhamnose	WT Rhamnose	WT Rhamnose
60	0.02495	-0.00955	0.00725	-0.01125	0.00365	0.01225		Y0	0.02804	0.00881	0.01317	0.006247	0.01266	0.01762
90	0.0309	-0.0092	0.0086	-0.0135	0.0046	0.0138		k	0.006711	0.00961	0.008697	0.01062	0.008803	0.008058
120	0.04695	0.00115	0.02135	-0.00435	0.01725	0.02685		Tau	149	104.1	115	94.17	113.6	124.1
150	0.06335	0.01385	0.03485	0.00905	0.03005	0.04335		Doubling Time	103.3	72.13	79.7	65.28	78.74	86.02		80.8617
180	0.08235	0.03025	0.05165	0.02305	0.04725	0.06285		95% CI (profile likelihood)
210	0.1076	0.0574	0.0771	0.0501	0.0752	0.0906		Y0	0.01900 to 0.04055	0.003517 to 0.01967	0.009106 to 0.01868	0.003127 to 0.01165	0.008270 to 0.01889	0.01275 to 0.02399
240	0.14115	0.08605	0.10565	0.07895	0.10335	0.12185		k	0.005450 to 0.008018	0.006910 to 0.01260	0.007525 to 0.009917	0.008550 to 0.01287	0.007462 to 0.01021	0.007017 to 0.009135
270	0.17825	0.12335	0.14085	0.11645	0.14115	0.15885		Tau	124.7 to 183.5	79.38 to 144.7	100.8 to 132.9	77.73 to 117.0	97.95 to 134.0	109.5 to 142.5
300	0.21345	0.16835	0.18385	0.15525	0.18235	0.20175		Doubling Time	86.45 to 127.2	55.02 to 100.3	69.90 to 92.11	53.88 to 81.07	67.89 to 92.90	75.88 to 98.78
330	0.2524	0.2026	0.2286	0.2038	0.2274	0.2481		Goodness of Fit
360	0.31	0.2525	0.2717	0.239	0.2735	0.2971		Degrees of Freedom	3	3	3	3	3	3
390	0.3614	0.3242	0.3219	0.3041	0.3265	0.3457		R squared	0.9903	0.9794	0.9953	0.9905	0.994	0.9956
420	0.4231	0.3709	0.3721	0.3447	0.384	0.3994		Sum of Squares	0.0001267	0.000288	6.912e-05	0.0001413	8.95e-05	6.911e-05
450	0.48055	0.43595	0.44325	0.41915	0.46605	0.45195		Sy.x	0.006499	0.009798	0.0048	0.006862	0.005462	0.0048
480	0.5341	0.4877	0.5073	0.481	0.5318	0.5184
510	0.5808	0.5421	0.5535	0.5326	0.5674	0.5696		Number of points
540	0.62555	0.58615	0.59895	0.54935	0.60735	0.62225		# of X values	5	5	5	5	5	5
570	0.6722	0.6354	0.6307	0.592	0.6487	0.6628		# Y values analyzed	5	5	5	5	5	5
600	0.74205	0.71505	0.70675	0.63945	0.67425	0.70125		x values used	210 to 330	210 to 330	210 to 330	210 to 330	210 to 330	210 to 330
630	0.81825	0.78945	0.79095	0.72565	0.77725	0.75005
660	0.86	0.8441	0.8446	0.804	0.8269	0.8194
690	0.89	0.8876	0.8803	0.8443	0.8811	0.8684
720	0.91595	0.92415	0.91115	0.88365	0.93475	0.91185
750	0.92855	0.94265	0.94575	0.92295	0.97455	0.93655
780	0.9349	0.9646	0.9651	0.9398	1.0022	0.9551
810	0.94305	0.97455	0.98355	0.95415	1.01555	0.96875
840	0.9396	0.9791	0.9929	0.9586	1.0237	0.9748
870	0.9352	0.9779	0.9896	0.9546	1.0271	0.978
900	0.9338	0.9831	1.0003	0.9615	1.0294	0.9811
930	0.91995	0.97455	0.99385	0.95715	1.02335	0.97385
960	0.9136	0.9648	0.9849	0.9549	1.0264	0.9632
990	0.8953	0.9617	0.9765	0.9507	1.0236	0.9514
1020	0.8763	0.951	0.9597	0.9401	1.0095	0.9402
1050	0.8572	0.9394	0.9653	0.9319	1.0032	0.9341
1080	0.84345	0.92815	0.95285	0.92175	0.99675	0.91865
1110	0.82895	0.91595	0.93815	0.91255	0.98695	0.90195
1140	0.8151	0.9072	0.9321	0.9089	0.9733	0.8883
1170	0.80025	0.89845	0.92055	0.89595	0.96845	0.87055
1200	0.7864	0.8816	0.9085	0.88	0.9506	0.8577
1230	0.7767	0.8663	0.8992	0.8754	0.9459	0.843
1260	0.7624	0.8568	0.8863	0.8612	0.9334	0.8268
1290	0.74995	0.84435	0.87765	0.84615	0.91835	0.80985
1320	0.73945	0.83165	0.86655	0.83895	0.90435	0.79395
1350	0.7321	0.8211	0.8595	0.8196	0.9001	0.7852
1380	0.72255	0.81365	0.85165	0.81335	0.89055	0.77255
1410	0.71575	0.79875	0.84015	0.81255	0.87725	0.76225
1440	0.70895	0.77705	0.83485	0.80755	0.86645	0.75495
1470	0.70335	0.77945	0.82275	0.79665	0.86315	0.74545
1500	0.6971	0.7713	0.8066	0.7925	0.8531	0.7371
1530	0.6913	0.7624	0.7961	0.7792	0.8383	0.7301
1560	0.6879	0.7571	0.7948	0.7774	0.8295	0.724
