# Supplementary material for: Metabolic changes associated with polysaccharide utilization reduce susceptibility to some β-lactams in Bacteroides thetaiotaomicron
Source: mSphere. 2024 Aug 7;9(8):e00103-24. doi: 10.1128/msphere.00103-24 (PMC11351048; doi:10.1128/msphere.00103-24)
Supplement: Table S4 — WT glucose concentration doubling times. [file msphere.00103-24-s0003.xlsx]

## Sheet: WT G 0.125%
minutes	WT G 0.125%	WT G 0.125%	WT G 0.125%	WT G 0.125%
0	-0.02385	-0.0029	-0.0025	-0.0024		Exponential growth equation
30	-0.04425	-0.0115	-0.009	-0.0087		Best-fit values	WT G 0.125%	WT G 0.125%	WT G 0.125%	WT G 0.125%
60	-0.04825	-0.01785	-0.01395	-0.01155		Y0	0.001404	0.000462	0.0009077	0.0008387
90	-0.0308	-0.019	-0.0113	-0.0129		k	0.02025	0.02415	0.02193	0.02166
120	-0.02315	-0.0097	-0.0028	-0.0054		Tau	49.38	41.4	45.6	46.18
150	0.01615	0.00785	0.01655	0.01475		Doubling Time	34.23	28.7	31.61	32.01		31.6375
180	0.0535	0.0351	0.0474	0.0382		95% CI (profile likelihood)
210	0.1107	0.0809	0.0967	0.0881		Y0	3.159e-005 to 0.01312	1.303e-005 to 0.004056	0.0001153 to 0.004057	4.096e-005 to 0.005879
240	0.1769	0.14975	0.17325	0.14885		k	0.01014 to 0.03636	0.01455 to 0.03925	0.01531 to 0.03074	0.01297 to 0.03449
270	0.2578	0.24105	0.27405	0.25565		Tau	27.50 to 98.59	25.48 to 68.75	32.53 to 65.30	28.99 to 77.08
300	0.33845	0.35675	0.40005	0.37275		Doubling Time	19.06 to 68.33	17.66 to 47.65	22.55 to 45.26	20.09 to 53.43
330	0.4058	0.4912	0.5551	0.5123		Goodness of Fit
360	0.45585	0.5666	0.6223	0.5987		Degrees of Freedom	2	2	2	2
390	0.47545	0.56735	0.62415	0.60205		R squared	0.9773	0.9873	0.9929	0.9864
420	0.48405	0.5425	0.5926	0.5726		Sum of Squares	0.0003351	0.0001471	0.0001002	0.000144
450	0.4521	0.4968	0.5602	0.5348		Sy.x	0.01294	0.008576	0.007077	0.008485
480	0.4252	0.45995	0.52015	0.50175
510	0.4058	0.4599	0.5086	0.4887		Number of points
540	0.39915	0.4124	0.4732	0.4606		# of X values	4	4	4	4
570	0.38865	0.4187	0.48	0.4669		# Y values analyzed	4	4	4	4
600	0.38465	0.40575	0.46065	0.44635		x values used	150 to 240	150 to 240	150 to 240	150 to 240
630	0.37365	0.388	0.4576	0.4349
660	0.3707	0.38835	0.44485	0.42475
690	0.37225	0.35955	0.43265	0.40615
720	0.36115	0.36405	0.42785	0.40195
750	0.35615	0.34705	0.41975	0.39255
780	0.34345	0.33785	0.41945	0.38855
810	0.33865	0.3273	0.406	0.375
840	0.31495	0.3453	0.4035	0.3713
870	0.28875	0.3603	0.3899	0.3599
900	0.27955	0.3389	0.369	0.3387
930	0.26435	0.32565	0.35745	0.32825
960	0.25335	0.29775	0.34405	0.31245
990	0.27075	0.259	0.3082	0.2792
1020	0.25695	0.2215	0.2695	0.2432
1050	0.2412	0.2059	0.2625	0.2348
1080	0.2667	0.2003	0.2501	0.224
1110	0.25755	0.1976	0.2478	0.2186
1140	0.25075	0.19295	0.24345	0.21375
1170	0.24565	0.1873	0.2346	0.2077
1200	0.26755	0.18035	0.22785	0.20185
1230	0.2579	0.1797	0.2291	0.2028
1260	0.2589	0.17165	0.21785	0.19165
1290	0.2549	0.1777	0.2246	0.1964
		0.1702	0.2161	0.1889
		0.17235	0.21895	0.19065
		0.1718	0.2144	0.1878
		0.1595	0.2104	0.1822
		0.1654	0.2161	0.1879
		0.1609	0.2087	0.1844

## Sheet: WT G 0.25% 
minutes	WT G 0.25%	WT G 0.25%	WT G 0.25%	WT G 0.25%
0	-0.0137	-0.00235	-0.00225	-0.00245		Exponential growth equation
30	-0.02035	-0.00685	-0.00145	-0.00375		Best-fit values
60	-0.0139	-0.00435	0.00255	-0.00075		Y0	0.007226	0.002821	0.004172	0.003797
90	-0.0034	0.00085	0.00955	0.00555		k	0.01499	0.01704	0.01561	0.01594
120	0.019	0.01215	0.01745	0.01505		Tau	66.71	58.7	64.07	62.74
150	0.0567	0.03085	0.03515	0.03875		Doubling Time	46.24	40.69	44.41	43.49		43.7075
180	0.1067	0.05705	0.06915	0.06025		95% CI (profile likelihood)
210	0.1798	0.10325	0.11245	0.11495		Y0	0.004212 to 0.01174	0.001692 to 0.004483	0.002460 to 0.006718	0.002248 to 0.006095
240	0.26205	0.17405	0.18255	0.17565		k	0.01305 to 0.01711	0.01521 to 0.01903	0.01371 to 0.01767	0.01406 to 0.01799
270	0.41215	0.27775	0.27905	0.27915		Tau	58.45 to 76.61	52.56 to 65.75	56.58 to 72.92	55.59 to 71.12
300	0.5007	0.4153	0.4126	0.4079		Doubling Time	40.52 to 53.10	36.43 to 45.57	39.22 to 50.54	38.53 to 49.30
330	0.5557	0.54955	0.56085	0.56925		Goodness of Fit
360	0.5896	0.68875	0.71385	0.72225		Degrees of Freedom	3	3	3	3
390	0.6496	0.81705	0.85205	0.85665		R squared	0.9965	0.9978	0.997	0.9972
420	0.6906	0.9245	0.9712	0.9814		Sum of Squares	0.0002768	8.857e-05	0.0001151	0.0001063
450	0.74535	0.9879	1.0115	1.0351		Sy.x	0.009606	0.005434	0.006195	0.005953
480	0.79675	0.99585	0.98675	1.02165
510	0.8502	0.9649	0.9508	0.9876		Number of points
540	0.84495	0.91605	0.89995	0.93525		# of X values	5	5	5	5
570	0.82925	0.87945	0.86475	0.89795		# Y values analyzed	5	5	5	5
600	0.7847	0.84795	0.83695	0.86605		x values used	150 to 280	150 to 280	150 to 280	150 to 280
630	0.75445	0.8303	0.8157	0.8415
660	0.73655	0.8096	0.7981	0.8264
690	0.712	0.815	0.8022	0.8296
720	0.7026	0.8006	0.7851	0.8148
750	0.68865	0.7873	0.7751	0.8001
780	0.69645	0.76885	0.75985	0.78895
810	0.6882	0.74	0.7404	0.7684
840	0.6773	0.7415	0.7434	0.7721
870	0.6673	0.72	0.7236	0.7497
900	0.6578	0.692	0.6967	0.7244
930	0.645	0.66255	0.66645	0.69605
960	0.6335	0.63855	0.64415	0.67145
990	0.6262	0.61685	0.62355	0.65125
1020	0.6235	0.6202	0.6253	0.6508
1050	0.60615	0.60375	0.60705	0.63325
1080	0.59135	0.589	0.5921	0.6174
1110	0.5787	0.57525	0.57715	0.60185
1140	0.57065	0.57535	0.57695	0.60315
1170	0.5619	0.56235	0.56315	0.58785
1200	0.5556	0.55055	0.54925	0.57855
1230	0.541	0.5506	0.5483	0.578
1260	0.52745	0.539	0.5372	0.5669
1290	0.52165	0.52885	0.52585	0.55745
1320		0.5195	0.5158	0.548
1350		0.51	0.5071	0.5381
1380		0.5187	0.5152	0.5485
1410		0.51065	0.50715	0.53845
1440		0.5025	0.4978	0.5325
1470		0.50505	0.50035	0.53375

## Sheet: WT G 1%
minutes	WT G 1%	WT G 1%	WT G 1%	WT G 1%
0	0.00365	-0.0029	-0.0036	-0.0019		Exponential growth equation
30	-0.00915	-0.00415	-0.01035	-0.00345		Best-fit values	WT G 1%	WT G 1%	WT G 1%	WT G 1%
60	-0.0045	-0.00075	-0.00865	-0.00195		Y0	0.01668	0.007433	0.00427	0.005096
90	0.0064	0.0079	-0.0023	0.0071		k	0.01003	0.01331	0.01498	0.01456
120	0.02735	0.0221	0.0112	0.0181		Tau	99.68	75.11	66.76	68.69
150	0.0585	0.04265	0.02615	0.03505		Doubling Time	69.09	52.06	46.27	47.61		53.7575
180	0.0849	0.07485	0.05235	0.05585		95% CI (profile likelihood)
210	0.1416	0.1224	0.0933	0.1025		Y0	0.008619 to 0.03009	0.005402 to 0.01005	0.001966 to 0.008426	0.002319 to 0.01014
240	0.19495	0.1823	0.1599	0.1781		k	0.007845 to 0.01241	0.01223 to 0.01445	0.01255 to 0.01770	0.01209 to 0.01732
270	0.2556	0.27685	0.25675	0.26885		Tau	80.57 to 127.5	69.21 to 81.75	56.50 to 79.69	57.73 to 82.71
300	0.33225	0.4001	0.3753	0.3955		Doubling Time	55.84 to 88.35	47.97 to 56.67	39.16 to 55.23	40.02 to 57.33
330	0.46055	0.52015	0.50545	0.52535		Goodness of Fit
360	0.52715	0.66325	0.63355	0.65835		Degrees of Freedom	3	3	3	3
390	0.55225	0.7686	0.7454	0.7854		R squared	0.9879	0.9986	0.9943	0.9937
420	0.542	0.85735	0.85075	0.87895		Sum of Squares	0.0004524	9.758e-05	0.0003888	0.0004679
450	0.57175	0.95505	0.92925	0.95155		Sy.x	0.01228	0.005703	0.01138	0.01249
480	0.61205	1.01425	0.98355	0.98175
510	0.6558	1.0529	1.019	1.0164		Number of points
540	0.6734	1.0579	1.0407	1.0348		# of X values	5	5	5	5
570	0.6853	1.07655	1.04075	1.04295		# Y values analyzed	5	5	5	5
600	0.6906	1.06285	1.03365	1.03515		x values used	180 to 300	180 to 300	180 to 300	180 to 300
630	0.7004	1.04625	1.01965	1.02125
660	0.71145	1.028	0.9985	1.0017
690	0.7222	1.0069	0.9785	0.9865
720	0.76705	0.99265	0.96685	0.97155
750	0.76635	0.98585	0.95965	0.95945
780	0.76655	0.9778	0.9451	0.9542
810	0.7631	0.9738	0.9434	0.9529
840	0.75925	0.968	0.9344	0.946
870	0.7591	0.9624	0.9327	0.9394
900	0.75115	0.9581	0.9276	0.9332
930	0.74795	0.9521	0.9218	0.9298
960	0.7443	0.9392	0.9099	0.9215
990	0.7395	0.9319	0.9016	0.9173
1020	0.7358	0.92365	0.89465	0.91085
1050	0.724	0.917	0.8888	0.9048
1080	0.711	0.9134	0.8869	0.9014
1110	0.7031	0.91095	0.88315	0.89765
1140	0.72715	0.91055	0.88245	0.89665
1170	0.7177	0.9102	0.8811	0.8944
1200	0.7044	0.91205	0.88305	0.89605
1230	0.68815	0.91715	0.88705	0.90085
1260	0.67995	0.921	0.8904	0.904
1290	0.66815	0.92215	0.89225	0.90605
1320		0.92515	0.89355	0.90805
1350		0.9262	0.8937	0.9092
1380		0.92475	0.89145	0.90685
1410		0.92225	0.88855	0.90365
1440		0.9182	0.8856	0.9008
1470		0.91515	0.88235	0.89785

## Sheet: WT G 2%
minutes	WT G 2%	WT G 2%	WT G 2%	WT G 2%	WT G 2%
0	-0.0132	-0.0096	-0.00375	-0.00275	-0.00145		Exponential growth equation
30	-0.026	-0.0283	-0.00715	-0.00615	-0.00825		Best-fit values
60	-0.03565	-0.03145	-0.01285	-0.01095	-0.01315		Y0	0.002838	0.00568	0.002468	0.002001	0.002465
90	-0.03145	-0.02095	-0.0088	-0.0058	-0.0099		k	0.01472	0.01457	0.01574	0.01616	0.01563
120	-0.0235	-0.0002	0.00045	-0.00015	-0.00145		Tau	67.92	68.65	63.54	61.89	63.97
150	0.00195	0.02925	0.0067	0.015	0.006		Doubling Time	47.08	47.59	44.05	42.9	44.34		45.192
180	0.02445	0.06865	0.0335	0.033	0.0307		95% CI (profile likelihood)
210	0.0531	0.1255	0.065	0.0594	0.0612		Y0	0.0003511 to 0.01433	0.001887 to 0.01451	0.001305 to 0.004428	0.001273 to 0.003060	0.001186 to 0.004784
240	0.0967	0.1934	0.1059	0.0944	0.1056		k	0.008889 to 0.02195	0.01081 to 0.01885	0.01367 to 0.01796	0.01466 to 0.01774	0.01329 to 0.01818
270	0.1635	0.2867	0.1778	0.16	0.1724		Tau	45.55 to 112.5	53.04 to 92.48	55.67 to 73.15	56.38 to 68.20	54.99 to 75.27
300	0.22995	0.36725	0.2753	0.254	0.2663		Doubling Time	31.57 to 77.98	36.77 to 64.10	38.59 to 50.70	39.08 to 47.28	38.12 to 52.17
330	0.27495	0.43445	0.3747	0.3462	0.3768		Goodness of Fit
360	0.3093	0.4905	0.5023	0.4668	0.4858		Degrees of Freedom	2	2	2	2	2
390	0.3419	0.5418	0.60655	0.56565	0.60525		R squared	0.9852	0.994	0.9986	0.9993	0.9981
420	0.3695	0.5776	0.70635	0.66245	0.70655		Sum of Squares	0.0002672	0.0001585	3.652e-05	1.513e-05	4.524e-05
450	0.4367	0.6499	0.79205	0.75125	0.79165		Sy.x	0.01156	0.008902	0.004273	0.00275	0.004756
480	0.4597	0.6662	0.86465	0.82545	0.86655
510	0.47995	0.67575	0.91055	0.86625	0.92155		Number of points
540	0.49815	0.68245	0.95175	0.89765	0.95935		# of X values	4	4	4	4	4
570	0.5182	0.6781	0.96415	0.91385	0.98795		# Y values analyzed	4	4	4	4	4
600	0.5271	0.6686	0.9722	0.9189	0.9835		x values used	210 to 300	180 to 270	210 to 300	210 to 300	210 to 300
630	0.5386	0.668	0.97925	0.92575	0.99475
660	0.54365	0.66215	0.971	0.9156	0.9727
690	0.55655	0.65515	0.95105	0.90825	0.97095
720	0.5563	0.644	0.94535	0.87885	0.94815
750	0.56565	0.63225	0.92475	0.88485	0.94265
780	0.6039	0.6642	0.92025	0.87915	0.92765
810	0.61205	0.64945	0.91965	0.86545	0.92475
840	0.6082	0.6415	0.90845	0.86865	0.91895
870	0.6025	0.6277	0.9083	0.8602	0.9165
900	0.6025	0.6181	0.90625	0.84375	0.90675
930	0.5993	0.6073	0.90935	0.85525	0.91975
960	0.6014	0.6075	0.9032	0.8322	0.8977
990	0.6063	0.6069	0.89855	0.84435	0.90175
1020	0.60205	0.60255	0.887	0.8256	0.8799
1050	0.5999	0.5902	0.8755	0.8285	0.8846
1080	0.596	0.5838	0.86445	0.81255	0.86495
1110	0.58895	0.57645	0.84925	0.80515	0.86275
1140	0.6216	0.6115	0.83445	0.79235	0.85265
1170	0.6016	0.5987	0.82515	0.78965	0.83775
1200	0.5931	0.5919	0.8138	0.781	0.8389
1230	0.5771	0.5775	0.8062	0.7683	0.8302
1260	0.5583	0.569	0.7957	0.765	0.8241
1290	0.55055	0.56245	0.7851	0.7575	0.8152
1320			0.7825	0.7577	0.816
1350			0.77775	0.75595	0.81145
1380			0.772	0.7485	0.8056
1410			0.76735	0.74345	0.79955
1440			0.76655	0.73745	0.79835
1470			0.7626	0.7312	0.7961

## Sheet: WT G 0.125% + P
minutes	WT G 0.125% + P	WT G 0.125% + P	WT G 0.125% + P	WT G 0.125% + P	WT G 0.125% + P	WT G 0.125% + P
0	-0.00675	-0.00065	-0.00265	-0.0056	0.0077	-0.0205		Exponential growth equation
30	-0.0171	-0.0086	0.001	-0.0146	-0.0115	-0.0447		Best-fit values
60	-0.01425	-0.00685	0.01155	-0.01785	-0.02105	-0.04435		Y0	0.001919	0.003359	0.008576	0.001325	0.0007701	0.001667
90	-0.00225	0.01115	0.02585	-0.0129	-0.0156	-0.0455		k	0.02122	0.01884	0.01486	0.0227	0.02408	0.0194
120	0.01765	0.02815	0.04855	0.00855	0.00455	-0.02815		Tau	47.12	53.07	67.3	44.05	41.54	51.53
150	0.0464	0.0588	0.0809	0.04065	0.03115	0.00485		Doubling Time	32.66	36.78	46.65	30.53	28.79	35.72		35.1883
180	0.09315	0.10145	0.12585	0.0871	0.0627	0.0513		95% CI (profile likelihood)
210	0.1634	0.1749	0.1935	0.15305	0.11935	0.10605		Y0	0.0003685 to 0.006493	0.001696 to 0.006089	0.006280 to 0.01148	3.935e-005 to 0.009928	2.210e-005 to 0.005862	0.0002521 to 0.006620
240	0.25715	0.26315	0.28365	0.2437	0.1928	0.1879		k	0.01500 to 0.02932	0.01581 to 0.02226	0.01335 to 0.01645	0.01233 to 0.03974	0.01370 to 0.04125	0.01395 to 0.02661
270	0.3734	0.3793	0.3912	0.35155	0.27985	0.30795		Tau	34.10 to 66.65	44.93 to 63.24	60.78 to 74.92	25.17 to 81.10	24.24 to 72.98	37.58 to 71.66
300	0.50255	0.50235	0.51085	0.46825	0.39345	0.39675		Doubling Time	23.64 to 46.20	31.14 to 43.84	42.13 to 51.93	17.44 to 56.21	16.80 to 50.59	26.05 to 49.67
330	0.6078	0.6066	0.6067	0.58265	0.51215	0.50605		Goodness of Fit
360	0.64585	0.64105	0.63665	0.64465	0.59295	0.57295		Degrees of Freedom	2	2	2	2	2	3
390	0.64245	0.63145	0.63255	0.6522	0.6215	0.5729		R squared	0.9932	0.998	0.9991	0.9821	0.9847	0.9838
420	0.65285	0.62545	0.62645	0.6584	0.6088	0.5701		Sum of Squares	8.269e-05	2.422e-05	1.028e-05	0.0002118	0.0001117	0.0009313
450	0.64895	0.61745	0.61795	0.63665	0.59895	0.55005		Sy.x	0.00643	0.00348	0.002268	0.01029	0.007473	0.01762
480	0.6416	0.6132	0.6088	0.6332	0.5989	0.5523
510	0.62235	0.60715	0.59995	0.6266	0.5878	0.5333		Number of points
540	0.6125	0.6044	0.5912	0.62855	0.58415	0.52435		# of X values	4	4	4	4	4	5
570	0.601	0.6003	0.581	0.6181	0.5862	0.5226		# Y values analyzed	4	4	4	4	4	5
600	0.5897	0.596	0.5742	0.60305	0.57985	0.52835		x values used	120 to 210	120 to 210	120 to 210	120 to 210	120 to 210	150 to 270
630	0.58285	0.59425	0.56825	0.59835	0.57815	0.51485
660	0.5724	0.5853	0.5636	0.60535	0.57135	0.52405
690	0.566	0.5811	0.5629	0.59235	0.55935	0.51355
720	0.5608	0.575	0.5655	0.58675	0.56785	0.50505
750	0.5541	0.5676	0.5699	0.55875	0.56095	0.51355
780	0.5526	0.5631	0.5737	0.5642	0.544	0.4973
810	0.5463	0.557	0.5738	0.544	0.5425	0.4923
840	0.5413	0.5512	0.5773	0.562	0.5311	0.4885
870	0.53825	0.55175	0.58305	0.54885	0.52135	0.48195
900	0.53655	0.55165	0.58715	0.55475	0.52365	0.48775
930	0.53455	0.55145	0.58705	0.55275	0.50855	0.47495
960	0.5338	0.5531	0.5857	0.5349	0.5118	0.469
990	0.53035	0.55425	0.58535	0.53415	0.50485	0.48285
1020	0.5299	0.5568	0.586	0.5383	0.4997	0.4692
1050	0.5294	0.5549	0.5849	0.53205	0.51005	0.46355
1080	0.52725	0.55865	0.58515	0.5345	0.5081	0.4644
1110	0.5264	0.5566	0.5847	0.5219	0.4975	0.4572
1140	0.5247	0.5544	0.5825	0.5228	0.4954	0.4543
1170	0.52495	0.55475	0.58235	0.5115	0.4969	0.4525
1200	0.52485	0.55565	0.58065	0.50355	0.48275	0.45595
1230	0.5225	0.5507	0.5779	0.50625	0.49645	0.44615
1260	0.5232	0.5485	0.5783	0.50075	0.48365	0.44385
1290	0.5238	0.55	0.5738	0.51345	0.49545	0.44275
1320	0.52535	0.54915	0.57275
1350	0.5284	0.5499	0.573
1380	0.528	0.5503	0.57
1410	0.52445	0.54655	0.56575
1440	0.52685	0.54915	0.56535
1470	0.52775	0.55095	0.56315

## Sheet: WT G 0.25% + P
minutes	WT G 0.25% + P	WT G 0.25% + P	WT G 0.25% + P	WT G 0.25% + P	WT G 0.25% + P	WT G 0.25% + P
0	-0.0049	-0.0037	-0.006	-0.033	-0.0115	-0.0011		Exponential growth equation
30	-0.00645	-0.00995	-0.01165	-0.04755	-0.01495	-0.01355		Best-fit values	WT G 0.25% + P	WT G 0.25% + P	WT G 0.25% + P	WT G 0.25% + P	WT G 0.25% + P	WT G 0.25% + P
60	-0.00295	5e-05	-0.00065	-0.0488	-0.0148	-0.0118		Y0	0.005721	0.005452	0.005714	0.002891	0.004366	0.004586
90	0.00935	0.01235	0.00825	-0.0416	-0.0098	-0.0047		k	0.01609	0.01627	0.01575	0.01957	0.01605	0.01667
120	0.02945	0.03165	0.02795	-0.0095	0.0091	0.0147		Tau	62.14	61.47	63.47	51.09	62.3	59.99
150	0.05975	0.05705	0.05215	0.0317	0.043	0.0475		Doubling Time	43.07	42.61	44	35.42	43.18	41.59		41.645
180	0.1025	0.1029	0.1	0.0994	0.0871	0.0938		95% CI (profile likelihood)
210	0.17405	0.17105	0.16295	0.19575	0.12275	0.15915		Y0	0.002859 to 0.01058	0.002710 to 0.01012	0.001856 to 0.01449	9.116e-005 to 0.02386	0.001089 to 0.01313	0.001395 to 0.01215
240	0.2697	0.2683	0.2475	0.30965	0.20635	0.24735		k	0.01334 to 0.01914	0.01350 to 0.01933	0.01155 to 0.02067	0.01001 to 0.03428	0.01106 to 0.02210	0.01228 to 0.02185
270	0.40425	0.39925	0.36415	0.436	0.3146	0.3564		Tau	52.25 to 74.98	51.72 to 74.09	48.37 to 86.59	29.17 to 99.88	45.24 to 90.38	45.76 to 81.41
300	0.55935	0.55615	0.50185	0.57215	0.44665	0.48965		Doubling Time	36.22 to 51.97	35.85 to 51.36	33.53 to 60.02	20.22 to 69.23	31.36 to 62.64	31.72 to 56.43
330	0.72575	0.72255	0.65285	0.69295	0.58495	0.62085		Goodness of Fit
360	0.87035	0.86895	0.78675	0.78055	0.70165	0.72925		Degrees of Freedom	2	2	2	2	2	2
390	0.94575	0.94485	0.85435	0.84815	0.79275	0.81135		R squared	0.9975	0.9976	0.9937	0.9782	0.9914	0.994
420	0.9539	0.9548	0.8663	0.872	0.8419	0.8478		Sum of Squares	6.226e-05	6.127e-05	0.000135	0.0009554	0.0001232	0.0001351
450	0.95055	0.94765	0.85805	0.8586	0.8475	0.8385		Sy.x	0.005579	0.005535	0.008215	0.02186	0.00785	0.00822
480	0.9467	0.9423	0.8602	0.8428	0.8372	0.8245
510	0.9427	0.9348	0.8611	0.8317	0.8312	0.8138		Number of points
540	0.92905	0.92535	0.85465	0.8198	0.824	0.8027		# of X values	4	4	4	4	4	4
570	0.91915	0.91775	0.85225	0.8105	0.8177	0.7931		# Y values analyzed	4	4	4	4	4	4
600	0.90995	0.90755	0.84435	0.8017	0.811	0.7845		x values used	150 to 240	150 to 240	150 to 240	150 to 240	150 to 240	150 to 240
630	0.90035	0.90065	0.84025	0.79425	0.80535	0.77635
660	0.8917	0.8918	0.834	0.7883	0.8013	0.7693
690	0.88505	0.88495	0.82855	0.7824	0.7963	0.7636
720	0.8782	0.8784	0.8218	0.7766	0.7908	0.758
750	0.8714	0.8707	0.8191	0.77095	0.78585	0.75185
780	0.865	0.8644	0.811	0.7681	0.7818	0.7468
810	0.85875	0.85865	0.80695	0.76105	0.77775	0.74125
840	0.85345	0.85315	0.80215	0.7576	0.7738	0.7368
870	0.84875	0.84795	0.79755	0.7541	0.7709	0.733
900	0.84425	0.84245	0.79225	0.7494	0.7668	0.7286
930	0.84165	0.83975	0.78995	0.74505	0.76235	0.72465
960	0.83895	0.83615	0.78665	0.74145	0.75885	0.72085
990	0.8347	0.832	0.7839	0.7354	0.7535	0.7106
1020	0.8317	0.8292	0.7819	0.7322	0.7489	0.7129
1050	0.82745	0.82545	0.77865	0.7266	0.7446	0.7099
1080	0.8242	0.8234	0.7755	0.7225	0.7395	0.7086
1110	0.82065	0.82065	0.77345	0.7223	0.7341	0.7059
1140	0.81965	0.82115	0.77295	0.72985	0.72875	0.70225
1170	0.8184	0.8203	0.7709	0.69805	0.72455	0.69865
1200	0.8168	0.8197	0.7717	0.69505	0.72055	0.70375
1230	0.81405	0.81685	0.76895	0.68935	0.71665	0.69965
1260	0.8127	0.8173	0.7664	0.68005	0.71175	0.69665
1290	0.8112	0.8157	0.7682	0.67775	0.71145	0.69685
1320	0.8099	0.814	0.7664
1350	0.80775	0.81085	0.76335
1380	0.80285	0.80575	0.75555
1410	0.7972	0.7986	0.7495
1440	0.7928	0.7948	0.7465
1470	0.78905	0.79085	0.74195

## Sheet: WT G 0.5% + P
minutes	WT G 0.5% + P	WT G 0.5% + P	WT G 0.5% + P	WT G 0.5% + P	WT G 0.5% + P	WT G 0.5% + P
0	-0.00285	-0.00495	-0.00215	0.0027	-0.0073	0.0082		Exponential growth equation
30	-0.00525	-0.00435	-0.00475	-0.0004	-0.0227	0.0118		Best-fit values	WT G 0.5% + P	WT G 0.5% + P	WT G 0.5% + P	WT G 0.5% + P	WT G 0.5% + P	WT G 0.5% + P
60	0.0031	0.0033	0.0039	-0.0023	-0.0249	0.007		Y0	0.006247	0.007053	0.006584	0.006731	0.005866	0.007211
90	0.01695	0.01785	0.01765	0.00655	-0.01045	0.01235		k	0.01562	0.01498	0.01511	0.01581	0.01472	0.01493
120	0.0328	0.0334	0.0341	0.0307	-0.0027	0.0301		Tau	64.04	66.74	66.2	63.23	67.93	66.99
150	0.0606	0.0618	0.0603	0.06765	0.02695	0.06305		Doubling Time	44.39	46.26	45.89	43.83	47.08	46.43		45.6467
180	0.1052	0.105	0.1014	0.11635	0.07315	0.10645		95% CI (profile likelihood)
210	0.16945	0.16955	0.15895	0.19115	0.13495	0.17075		Y0	0.003705 to 0.01006	0.003561 to 0.01294	0.004561 to 0.009283	0.003945 to 0.01095	0.002075 to 0.01430	0.003895 to 0.01254
240	0.26345	0.25465	0.24615	0.2975	0.2055	0.2572		k	0.01348 to 0.01792	0.01225 to 0.01800	0.01356 to 0.01673	0.01364 to 0.01817	0.01116 to 0.01876	0.01244 to 0.01765
270	0.38765	0.37395	0.35135	0.43345	0.30945	0.36995		Tau	55.80 to 74.18	55.56 to 81.66	59.77 to 73.72	55.04 to 73.33	53.29 to 89.61	56.66 to 80.41
300	0.53225	0.51195	0.48455	0.5925	0.4235	0.5043		Doubling Time	38.68 to 51.42	38.51 to 56.60	41.43 to 51.10	38.15 to 50.83	36.94 to 62.11	39.27 to 55.74
330	0.6863	0.6778	0.6211	0.7016	0.5531	0.6439		Goodness of Fit
360	0.8315	0.8251	0.7546	0.80615	0.65455	0.75275		Degrees of Freedom	2	2	2	2	2	2
390	0.9597	0.944	0.8676	0.89705	0.73995	0.84825		R squared	0.9984	0.9971	0.9991	0.9984	0.9948	0.9976
420	1.05235	1.03745	0.95505	0.9586	0.808	0.9198		Sum of Squares	3.633e-05	6.127e-05	1.688e-05	4.739e-05	0.0001616	5.151e-05
450	1.11215	1.09715	1.01345	0.9943	0.857	0.9638		Sy.x	0.004262	0.005535	0.002905	0.004868	0.008989	0.005075
480	1.1452	1.1322	1.0481	1.0228	0.8816	0.9868
510	1.1406	1.1318	1.0585	1.0288	0.8887	0.9951		Number of points
540	1.1059	1.1025	1.039	1.02185	0.88805	0.99155		# of X values	4	4	4	4	4	4
570	1.073	1.0691	1.0108	1.0097	0.8757	0.9791		# Y values analyzed	4	4	4	4	4	4
600	1.05455	1.05015	0.99175	0.9914	0.8579	0.9622		x values used	150 to 240	150 to 240	150 to 240	150 to 240	180 to 270	150 to 240
630	1.04135	1.03655	0.97995	0.97125	0.84125	0.94435
660	1.03045	1.02545	0.97185	0.9525	0.8226	0.9253
690	1.0202	1.0145	0.9627	0.93245	0.80415	0.90405
720	1.01155	1.00505	0.95315	0.91635	0.78625	0.88225
750	1.00565	0.99815	0.94535	0.9053	0.7713	0.8654
780	1.0016	0.9941	0.9392	0.89865	0.75885	0.85585
810	0.99815	0.98995	0.93585	0.8942	0.7546	0.8487
840	0.9972	0.9877	0.9354	0.8898	0.7507	0.8427
870	0.99715	0.98745	0.93435	0.88945	0.74845	0.83835
900	0.99795	0.98775	0.93525	0.88505	0.74275	0.83255
930	0.9993	0.9889	0.9352	0.8804	0.739	0.8289
960	1.00095	0.99025	0.93555	0.8756	0.738	0.826
990	1.00245	0.99155	0.93655	0.87165	0.73855	0.82435
1020	1.00425	0.99405	0.93875	0.87005	0.73815	0.82325
1050	1.006	0.9955	0.9396	0.8667	0.7351	0.8198
1080	1.00875	0.99765	0.94195	0.86555	0.73795	0.81855
1110	1.0105	1.0003	0.9444	0.86515	0.73715	0.81715
1140	1.0117	1.0011	0.9455	0.8639	0.7378	0.8148
1170	1.0123	1.0016	0.9459	0.86385	0.73495	0.81235
1200	1.01185	1.00215	0.94665	0.864	0.7373	0.8094
1230	1.0115	1.002	0.9463	0.86545	0.73485	0.80645
1260	1.01085	1.00215	0.94605	0.8723	0.7308	0.8015
1290	1.0093	1.0004	0.9472	0.8835	0.7314	0.802
1320	1.01025	1.00195	0.94685
1350	1.01065	1.00305	0.94775
1380	1.0069	1.0007	0.9454
1410	1.0062	0.9997	0.9437
1440	1.0057	0.9991	0.9431
1470	1.00505	0.99885	0.94235

## Sheet: WT G 1% + P
minutes	WT G 1% + P	WT G 1% + P	WT G 1% + P	WT G 1% + P	WT G 1% + P	WT G 1% + P
0	0.0015	0.0005	-0.0015	0.0069	-0.0026	-0.0114		Exponential growth equation
30	-0.0066	-0.0039	-0.0098	-0.0119	-0.0143	-0.0164		Best-fit values	WT G 1% + P	WT G 1% + P	WT G 1% + P	WT G 1% + P	WT G 1% + P	WT G 1% + P
60	-0.00215	0.00125	-0.00575	-0.0116	-0.0236	-0.0202		Y0	0.005448	0.005569	0.004291	0.007115	0.002594	0.00259
90	0.0104	0.0114	0.0024	-0.0007	-0.0111	-0.0187		k	0.01564	0.0154	0.0163	0.01518	0.01792	0.01844
120	0.02725	0.02725	0.01845	0.0242	0.0043	0.0009		Tau	63.95	64.92	61.36	65.9	55.81	54.24
150	0.0509	0.0507	0.0429	0.06095	0.02705	0.03235		Doubling Time	44.32	45	42.53	45.68	38.68	37.6		42.3017
180	0.0922	0.0913	0.0815	0.11245	0.07065	0.07525		95% CI (profile likelihood)
210	0.1508	0.1451	0.1379	0.1783	0.1168	0.1288		Y0	0.002288 to 0.01150	0.002668 to 0.01064	0.001406 to 0.01082	0.002737 to 0.01603	0.0003189 to 0.01170	0.0006184 to 0.008019
240	0.22995	0.22265	0.21175	0.2686	0.1887	0.2141		k	0.01227 to 0.01945	0.01249 to 0.01864	0.01213 to 0.02117	0.01150 to 0.01937	0.01112 to 0.02694	0.01339 to 0.02463
270	0.33975	0.33195	0.31165	0.37745	0.27605	0.31315		Tau	51.42 to 81.50	53.64 to 80.09	47.23 to 82.42	51.62 to 86.95	37.12 to 89.97	40.60 to 74.71
300	0.4935	0.466	0.4447	0.4964	0.3966	0.4324		Doubling Time	35.65 to 56.49	37.18 to 55.52	32.74 to 57.13	35.78 to 60.27	25.73 to 62.36	28.14 to 51.78
330	0.66335	0.62445	0.59485	0.61195	0.51755	0.55375		Goodness of Fit
360	0.82035	0.77735	0.73685	0.7059	0.636	0.6551		Degrees of Freedom	2	2	2	2	2	2
390	0.9587	0.911	0.8626	0.77955	0.71725	0.72725		R squared	0.996	0.9969	0.9943	0.9948	0.9872	0.9937
420	1.05315	1.01435	0.96395	0.8417	0.7925	0.7944		Sum of Squares	7.285e-05	5.122e-05	9.184e-05	0.0001253	0.000184	0.0001153
450	1.1146	1.081	1.0245	0.8832	0.8456	0.8389		Sy.x	0.006035	0.005061	0.006776	0.007915	0.00959	0.007593
480	1.1588	1.1238	1.0672	0.90185	0.87645	0.86285
510	1.17105	1.13535	1.07935	0.9126	0.8924	0.8744		Number of points
540	1.16395	1.13065	1.07915	0.909	0.8923	0.8718		# of X values	4	4	4	4	4	4
570	1.1499	1.1179	1.074	0.89565	0.88125	0.85955		# Y values analyzed	4	4	4	4	4	4
600	1.1346	1.1058	1.0647	0.87725	0.86295	0.84175		x values used	150 to 240	150 to 240	150 to 240	150 to 240	150 to 240	150 to 240
630	1.1139	1.0907	1.0492	0.86445	0.84275	0.82475
660	1.0962	1.0742	1.0341	0.85515	0.82945	0.81275
690	1.08535	1.06245	1.02095	0.849	0.8213	0.8053
720	1.0774	1.0526	1.0093	0.8438	0.8129	0.7987
750	1.0785	1.0529	1.0073	0.8391	0.8071	0.7894
780	1.08105	1.05505	1.00805	0.8353	0.8012	0.7829
810	1.08505	1.05865	1.01235	0.83055	0.79635	0.77735
840	1.08885	1.06245	1.01755	0.82495	0.79145	0.77135
870	1.0896	1.064	1.0205	0.8253	0.7882	0.7674
900	1.0901	1.0652	1.0228	0.8227	0.7801	0.7602
930	1.0905	1.0655	1.0239	0.821	0.7756	0.757
960	1.0907	1.0654	1.0244	0.82485	0.77815	0.75795
990	1.09	1.0642	1.0231	0.8261	0.7786	0.7588
1020	1.0907	1.0644	1.0242	0.82835	0.78195	0.75885
1050	1.0906	1.0645	1.0246	0.8292	0.7839	0.7592
1080	1.0896	1.0631	1.0233	0.8331	0.7876	0.7616
1110	1.08935	1.06225	1.02315	0.8339	0.7892	0.7635
1140	1.08825	1.06155	1.02415	0.8347	0.7862	0.7624
1170	1.0868	1.0603	1.0241	0.8353	0.7916	0.7647
1200	1.08805	1.06125	1.02455	0.83645	0.79125	0.76265
1230	1.0885	1.0611	1.0243	0.8357	0.7872	0.7615
1260	1.08755	1.06035	1.02185	0.8313	0.7854	0.7573
1290	1.0886	1.0616	1.0248	0.8332	0.7855	0.7587
1320	1.09245	1.06535	1.02985
1350	1.0956	1.0683	1.0332
1380	1.09675	1.06895	1.03405
1410	1.09845	1.07065	1.03475
1440	1.0997	1.0716	1.0358
1470	1.10265	1.07395	1.03845

## Sheet: WT G 2% + P
minutes	WT G 2% + P	WT G 2% + P	WT G 2% + P	WT G 2% + P	WT G 2% + P	WT G 2% + P
0	-0.00285	-0.00675	-0.00425	0.00125	-0.01145	-0.00805		Exponential growth equation
30	-0.01265	-0.00845	-0.00035	0.00105	-0.00615	-0.02715		Best-fit values	WT G 2% + P	WT G 2% + P	WT G 2% + P	WT G 2% + P	WT G 2% + P	WT G 2% + P
60	-0.0112	-0.0045	0.0046	-0.0077	-0.0087	-0.0195		Y0	0.005106	0.006189	0.008604	0.004695	0.00144	0.002033
90	-0.0049	0.0053	0.0136	-0.0032	-0.0247	-0.0024		k	0.01477	0.01392	0.01294	0.01465	0.01712	0.01646
120	0.0121	0.0217	0.0314	0.0117	-0.0084	-0.0082		Tau	67.69	71.86	77.3	68.24	58.41	60.75
150	0.0341	0.0401	0.0559	0.03365	0.00755	0.02365		Doubling Time	46.92	49.81	53.58	47.3	40.49	42.11		46.7017
180	0.0666	0.0711	0.0856	0.0613	0.0276	0.0249		95% CI (profile likelihood)
210	0.11715	0.11765	0.13155	0.10225	0.05375	0.07905		Y0	0.002415 to 0.009966	0.003584 to 0.01023	0.006445 to 0.01134	0.002326 to 0.008828	0.0005531 to 0.003297	2.757e-005 to 0.02534
240	0.1804	0.1772	0.1938	0.1631	0.0901	0.1039		k	0.01211 to 0.01770	0.01191 to 0.01606	0.01183 to 0.01408	0.01214 to 0.01740	0.01385 to 0.02082	0.006158 to 0.03275
270	0.27385	0.26355	0.28185	0.2433	0.1453	0.1719		Tau	56.51 to 82.55	62.26 to 83.96	71.02 to 84.51	57.48 to 82.36	48.04 to 72.18	30.54 to 162.4
300	0.3966	0.3804	0.3979	0.353	0.2192	0.264		Doubling Time	39.17 to 57.22	43.16 to 58.20	49.23 to 58.58	39.84 to 57.09	33.30 to 50.03	21.17 to 112.6
330	0.55225	0.52545	0.54255	0.48715	0.32075	0.37725		Goodness of Fit
360	0.723	0.6919	0.6964	0.6468	0.4376	0.4925		Degrees of Freedom	2	2	2	2	2	2
390	0.87375	0.83915	0.83855	0.79495	0.57085	0.62535		R squared	0.9972	0.9982	0.9994	0.9974	0.997	0.9619
420	0.9929	0.9599	0.9588	0.90115	0.68045	0.71945		Sum of Squares	6.77e-05	3.772e-05	1.39e-05	4.823e-05	2.34e-05	0.0004257
450	1.07825	1.04855	1.04925	0.98985	0.77005	0.79575		Sy.x	0.005818	0.004343	0.002636	0.004911	0.003421	0.01459
480	1.13585	1.10875	1.10865	1.0564	0.8475	0.8624
510	1.16045	1.13995	1.13995	1.10815	0.90925	0.91625		Number of points
540	1.172	1.1513	1.1517	1.132	0.943	0.947		# of X values	4	4	4	4	4	4
570	1.1715	1.1507	1.1501	1.14285	0.96215	0.96235		# Y values analyzed	4	4	4	4	4	4
600	1.16745	1.14355	1.14395	1.1433	0.968	0.9667		x values used	180 to 270	180 to 270	180 to 270	180 to 270	180 to 270	180 to 270
630	1.15705	1.13435	1.13595	1.13835	0.96515	0.96445
660	1.14135	1.12345	1.12775	1.13215	0.95855	0.95795
690	1.12605	1.11075	1.11685	1.12515	0.95165	0.95085
720	1.11255	1.09755	1.10275	1.12	0.9449	0.9437
750	1.1084	1.0915	1.0939	1.118	0.9403	0.9391
780	1.1074	1.0888	1.0866	1.11725	0.93595	0.93395
810	1.11055	1.09155	1.08575	1.1204	0.9341	0.9321
840	1.1125	1.0932	1.0857	1.1214	0.9324	0.928
870	1.11575	1.09555	1.08855	1.118	0.9306	0.9246
900	1.11595	1.09555	1.08875	1.1119	0.9277	0.917
930	1.1168	1.0951	1.0891	1.10485	0.92415	0.90925
960	1.1191	1.0964	1.0897	1.10025	0.92315	0.90775
990	1.11965	1.09645	1.09025	1.0927	0.9189	0.9001
1020	1.1199	1.0959	1.0911	1.08975	0.91685	0.89275
1050	1.1223	1.0969	1.0918	1.08685	0.91535	0.88675
1080	1.1231	1.0968	1.0949	1.0858	0.9145	0.8865
1110	1.1235	1.0968	1.0981	1.084	0.9144	0.882
1140	1.12505	1.09765	1.09885	1.08425	0.91465	0.88155
1170	1.129	1.1	1.1024	1.0828	0.9143	0.8817
1200	1.13125	1.10175	1.10635	1.08195	0.91435	0.88125
1230	1.13455	1.10615	1.11165	1.0799	0.9126	0.8768
1260	1.13415	1.10465	1.11095	1.0778	0.9121	0.8743
1290	1.1343	1.105	1.1143	1.0774	0.9119	0.8753
1320	1.1369	1.1087	1.1203
1350	1.13865	1.10985	1.12185
1380	1.136	1.1069	1.1195
1410	1.1365	1.1073	1.1206
1440	1.1379	1.1086	1.1221
1470	1.1377	1.1085	1.1225
