# Supplementary material for: Metabolic changes associated with polysaccharide utilization reduce susceptibility to some β-lactams in Bacteroides thetaiotaomicron
Source: mSphere. 2024 Aug 7;9(8):e00103-24. doi: 10.1128/msphere.00103-24 (PMC11351048; doi:10.1128/msphere.00103-24)
Supplement: Table S5 — WT metabolite doubling times. [file msphere.00103-24-s0004.xlsx]

## Sheet: WT G fumarate
minutes	WT G fumarate	WT G fumarate	WT G fumarate
0	0.0039	0.0069	-0.0184		Exponential growth equation
30	-0.01615	-0.02125	-0.03665		Best-fit values
60	-0.02835	-0.02645	-0.05215		Y0	0.0143	0.01169	0.00609
90	-0.0312	-0.0379	-0.0585		k	0.007191	0.007439	0.008874
120	-0.02425	-0.02735	-0.04205		Tau	139.1	134.4	112.7
150	-0.008	-0.0113	-0.0376		Doubling Time	96.39	93.18	78.11		89.2267
180	0.0101	0.0044	-0.0204		95% CI (profile likelihood)
210	0.03035	0.02415	-0.00105		Y0	0.008186 to 0.02435	0.007419 to 0.01811	0.003592 to 0.01006
240	0.05495	0.04555	0.02215		k	0.005577 to 0.008861	0.006115 to 0.008800	0.007365 to 0.01044
270	0.10065	0.08785	0.06725		Tau	112.8 to 179.3	113.6 to 163.5	95.77 to 135.8
300	0.1251	0.1099	0.0886		Doubling Time	78.22 to 124.3	78.77 to 113.3	66.38 to 94.11
330	0.14935	0.13315	0.11115		Goodness of Fit
360	0.19235	0.17155	0.14975		Degrees of Freedom	2	2	2
390	0.2146	0.1925	0.1747		R squared	0.9948	0.9968	0.9971
420	0.2491	0.2308	0.2159		Sum of Squares	2.361e-05	1.233e-05	1.067e-05
450	0.2702	0.2589	0.2462		Sy.x	0.003436	0.002483	0.00231
480	0.28025	0.27245	0.26125
510	0.30605	0.30185	0.29085		Number of points
540	0.3197	0.323	0.3115		# of X values	4	4	4
570	0.3515	0.3561	0.3393		# Y values analyzed	4	4	4
600	0.3705	0.3772	0.3631		x values used	270 to 360	270 to 360	270 to 360
630	0.3873	0.3867	0.3716
660	0.39955	0.39965	0.38945
690	0.4218	0.4207	0.4129
720	0.4319	0.4343	0.4223
750	0.4679	0.4663	0.4618
780	0.48125	0.47265	0.46585
810	0.49965	0.49205	0.47975
840	0.51135	0.50015	0.49265
870	0.5289	0.513	0.5128
900	0.5563	0.5374	0.546
930	0.5702	0.5481	0.5552
960	0.57825	0.55655	0.56985
990	0.5986	0.573	0.584
1020	0.60975	0.58315	0.59785
1050	0.6143	0.5859	0.6076
1080	0.6203	0.5894	0.6106
1110	0.63585	0.61205	0.62025
1140	0.6417	0.6138	0.6209
1170	0.6433	0.6178	0.6217
1200	0.64565	0.62215	0.62365
1230	0.6557	0.6329	0.6261

## Sheet: WT G succinate
minutes	WT G succinate	WT G succinate	WT G succinate
0	0.0041	-0.0142	-0.0126		Exponential growth equation
30	-0.01225	-0.03465	-0.03545		Best-fit values
60	-0.02415	-0.04465	-0.04595		Y0	0.001521	0.0001816	0.0001711
90	-0.0219	-0.046	-0.0478		k	0.01862	0.02557	0.02617
120	-0.01265	-0.03725	-0.03995		Tau	53.71	39.11	38.21
150	0.0091	-0.0213	-0.0287		Doubling Time	37.23	27.11	26.48		30.2733
180	0.0364	0.0055	0.0047		95% CI (profile likelihood)
210	0.07995	0.04255	0.04325		Y0	0.0004707 to 0.004075	2.458e-006 to 0.002357	1.473e-006 to 0.002616
240	0.13495	0.08875	0.09905		k	0.01475 to 0.02312	0.01560 to 0.04169	0.01557 to 0.04397
270	0.23065	0.17895	0.19825		Tau	43.25 to 67.78	23.99 to 64.12	22.74 to 64.22
300	0.3173	0.257	0.2742		Doubling Time	29.98 to 46.98	16.63 to 44.44	15.77 to 44.51
330	0.41055	0.34845	0.37995		Goodness of Fit
360	0.51955	0.45595	0.50735		Degrees of Freedom	2	2	2
390	0.6143	0.5498	0.6041		R squared	0.9966	0.9882	0.9873
420	0.7189	0.6561	0.7107		Sum of Squares	7.247e-05	0.0001979	0.0002704
450	0.7912	0.7614	0.8049		Sy.x	0.00602	0.009948	0.01163
480	0.85415	0.82145	0.84125
510	0.90245	0.88065	0.89835		Number of points
540	0.9371	0.8953	0.9326		# of X values	4	4	4
570	0.9892	0.9367	0.9635		# Y values analyzed	4	4	4
600	0.9809	0.9699	0.9848		x values used	180 to 270	180 to 270	180 to 270
630	0.9859	0.9799	0.9892
660	0.98665	0.97865	0.99215
690	0.9925	0.9853	0.9959
720	0.9878	0.9852	0.9928
750	1.0181	1.0149	1.0222
780	1.00155	1.00315	1.00985
810	0.97305	0.98435	0.99425
840	0.93935	0.94795	0.97195
870	0.9022	0.915	0.9381
900	0.887	0.8932	0.9171
930	0.8641	0.8617	0.888
960	0.84935	0.84595	0.87695
990	0.8477	0.8339	0.8708
1020	0.84125	0.82635	0.86415
1050	0.8294	0.8132	0.853
1080	0.8237	0.8046	0.8476
1110	0.82765	0.80655	0.85175
1140	0.8205	0.8019	0.8414
1170	0.8104	0.7925	0.8324
1200	0.80125	0.78695	0.82395
1230	0.8019	0.7892	0.8312

## Sheet: WT G acetate
minutes	WT G acetate	WT G acetate	WT G acetate
0	-0.0027	-0.013	-0.0082		Exponential growth equation
30	-0.01245	-0.02795	-0.01535		Best-fit values	WT G acetate	WT G acetate	WT G acetate
60	-0.01875	-0.02915	-0.02075		Y0	0.007165	0.002784	0.005895
90	-0.0047	-0.0276	-0.0187		k	0.01334	0.01731	0.01413
120	0.00785	-0.00755	-0.00745		Tau	74.94	57.76	70.78
150	0.0434	0.0197	0.0265		Doubling Time	51.95	40.04	49.06		47.0167
180	0.0785	0.0631	0.0709		95% CI (profile likelihood)
210	0.12615	0.11255	0.12885		Y0	0.003978 to 0.01210	0.0009165 to 0.006898	0.001247 to 0.01910
240	0.17775	0.18385	0.18695		k	0.01123 to 0.01567	0.01371 to 0.02160	0.009330 to 0.02016
270	0.26035	0.29435	0.25885		Tau	63.82 to 89.08	46.29 to 72.91	49.60 to 107.2
300	0.3093	0.3547	0.3278		Doubling Time	44.24 to 61.74	32.09 to 50.54	34.38 to 74.29
330	0.36385	0.37505	0.35395		Goodness of Fit
360	0.43515	0.40425	0.40165		Degrees of Freedom	3	3	3
390	0.5006	0.4554	0.4374		R squared	0.9943	0.9911	0.9721
420	0.5869	0.5299	0.495		Sum of Squares	0.0001673	0.0004172	0.0009461
450	0.6267	0.5731	0.6005		Sy.x	0.007468	0.01179	0.01776
480	0.66215	0.61495	0.62265
510	0.69595	0.67965	0.67975		Number of points
540	0.761	0.7048	0.703		# of X values	5	5	5
570	0.7793	0.7562	0.7613		# Y values analyzed	5	5	5
600	0.8171	0.7738	0.7787		x values used	150 to 270	151 to 270	152 to 270
630	0.8279	0.7925	0.7914
660	0.83765	0.80065	0.80115
690	0.8524	0.8181	0.8206
720	0.8488	0.8236	0.824
750	0.88	0.8525	0.8541
780	0.87125	0.84745	0.84525
810	0.87115	0.85245	0.84785
840	0.84855	0.84265	0.84045
870	0.8401	0.8384	0.8358
900	0.8479	0.8377	0.8295
930	0.8321	0.8171	0.8154
960	0.81435	0.80555	0.80685
990	0.8152	0.7978	0.7901
1020	0.80195	0.78385	0.78165
1050	0.7843	0.7736	0.7695
1080	0.7695	0.7586	0.7532
1110	0.76795	0.75705	0.75345
1140	0.7564	0.7418	0.7381
1170	0.7443	0.7301	0.728
1200	0.73945	0.72075	0.71755
1230	0.7444	0.7224	0.7197

## Sheet: WT G citrate
minutes	WT G citrate	WT G citrate
0	0.0013	-0.0055		Exponential growth equation
30	-0.00625	-0.02505		Best-fit values	WT G citrate	WT G citrate
60	-0.03315	-0.05675		Y0	2.445e-05	5.461e-05
90	-0.0469	-0.0789		k	0.01881	0.01914
120	-0.04885	-0.09265		Tau	53.16	52.23
150	-0.0466	-0.0964		Doubling Time	36.85	36.21		36.53
180	-0.0516	-0.096		95% CI (profile likelihood)
210	-0.05925	-0.09155		Y0	2.536e-007 to 0.0006230	2.736e-010 to 0.01300
240	-0.05815	-0.07735		k	0.01130 to 0.02912	0.005251 to 0.04838
270	-0.03235	-0.04745		Tau	34.34 to 88.51	20.67 to 190.4
300	-0.0251	-0.0192		Doubling Time	23.80 to 61.35	14.33 to 132.0
330	-0.01325	0.01075		Goodness of Fit
360	0.01865	0.07015		Degrees of Freedom	2	2
390	0.0336	0.0956		R squared	0.9858	0.9486
420	0.073	0.1678		Sum of Squares	7.727e-05	0.0006528
450	0.1137	0.1913		Sy.x	0.006216	0.01807
480	0.12035	0.34205
510	0.16505	0.26685		Number of points
540	0.1638	0.4135		# of X values	4	4
570	0.2031	0.4281		# Y values analyzed	4	4
600	0.228	0.4745		x values used	360 to 450	330 to 420
630	0.294	0.416
660	0.32125	0.56575
690	0.3825	0.388
720	0.2987	0.3865
750	0.3421	0.4354
780	0.35425	0.45075
810	0.37645	0.48295
840	0.39025	0.51445
870	0.4136	0.5105
900	0.4467	0.5739
930	0.4619	0.5858
960	0.47565	0.61125
990	0.4979	0.6365
1020	0.51305	0.65465
1050	0.5254	0.669
1080	0.5368	0.6751
1110	0.55725	0.68775
1140	0.5676	0.6956
1170	0.5749	0.7034
1200	0.58045	0.70555
1230	0.5942	0.7132

## Sheet: WT G malate
minutes	WT G malate	WT G malate	WT G malate
0	0.0083	0.0017	0.0036		Exponential growth equation
30	-0.00425	-0.00685	-0.01305		Best-fit values	WT G malate	WT G malate	WT G malate
60	-0.01265	-0.01825	-0.02825		Y0	0.002449	0.001129	0.0009667
90	-0.0118	-0.0192	-0.0284		k	0.0147	0.01757	0.01856
120	-0.00575	-0.01255	-0.01675		Tau	68.01	56.9	53.88
150	0.0125	0.0053	0.0006		Doubling Time	47.14	39.44	37.35		41.31
180	0.0323	0.0236	0.0233		95% CI (profile likelihood)
210	0.05625	0.04785	0.04995		Y0	0.001267 to 0.004445	0.0004426 to 0.002543	0.0003355 to 0.002384
240	0.08305	0.07675	0.08445		k	0.01233 to 0.01728	0.01438 to 0.02119	0.01502 to 0.02263
270	0.12965	0.12945	0.14435		Tau	57.87 to 81.07	47.20 to 69.54	44.19 to 66.57
300	0.1547	0.1626	0.1853		Doubling Time	40.11 to 56.20	32.72 to 48.20	30.63 to 46.14
330	0.17805	0.19265	0.21985		Goodness of Fit
360	0.21945	0.23345	0.30235		Degrees of Freedom	2	2	2
390	0.2486	0.2794	0.4005		R squared	0.9978	0.9973	0.9971
420	0.3034	0.3797	0.4831		Sum of Squares	1.173e-05	1.661e-05	2.359e-05
450	0.3407	0.4294	0.5248		Sy.x	0.002422	0.002882	0.003434
480	0.36175	0.46925	0.52365
510	0.39725	0.46665	0.51805		Number of points
540	0.4146	0.4688	0.5033		# of X values	4	4	4
570	0.4475	0.4909	0.5466		# Y values analyzed	4	4	4
600	0.4732	0.5111	0.5244		x values used	180 to 270	181 to 270	182 to 270
630	0.4889	0.5319	0.5226
660	0.49805	0.54275	0.52495
690	0.5208	0.5546	0.5435
720	0.5259	0.569	0.5611
750	0.5565	0.607	0.6091
780	0.55765	0.60365	0.63435
810	0.57475	0.61385	0.63215
840	0.58035	0.61325	0.64665
870	0.5929	0.6241	0.6554
900	0.6162	0.651	0.6689
930	0.6265	0.6567	0.682
960	0.63375	0.66045	0.69865
990	0.6465	0.6807	0.7243
1020	0.65125	0.68975	0.74005
1050	0.6543	0.6925	0.7203
1080	0.6518	0.6933	0.7194
1110	0.66255	0.71235	0.75025
1140	0.6601	0.7133	0.7263
1170	0.6504	0.7092	0.7048
1200	0.65045	0.70335	0.70015
1230	0.6562	0.7084	0.698

## Sheet: WT G pyruvate
minutes	WT G pyruvate	WT G pyruvate	WT G pyruvate
0	0.0016	0.0032	-0.0035		Exponential growth equation
30	0.01035	0.00015	-0.01005		Best-fit values
60	0.02225	0.00335	-0.00975		Y0	0.01137	0.003264	0.0008073
90	0.03145	0.01225	0.00175		k	0.01204	0.01683	0.02391
120	0.0488	0.0253	0.0137		Tau	83.09	59.41	41.83
150	0.07135	0.04275	0.03335		Doubling Time	57.59	41.18	28.99		42.5867
180	0.09805	0.06665	0.05835		95% CI (profile likelihood)
210	0.1277	0.0917	0.0815		Y0	0.007131 to 0.01721	0.001208 to 0.007168	9.786e-006 to 0.006562
240	0.15885	0.11805	0.10835		k	0.009414 to 0.01488	0.01199 to 0.02267	0.01110 to 0.04871
270	0.1897	0.146	0.14		Tau	67.20 to 106.2	44.12 to 83.37	20.53 to 90.06
300	0.22045	0.17425	0.17045		Doubling Time	46.58 to 73.63	30.58 to 57.79	14.23 to 62.43
330	0.25755	0.20935	0.20685		Goodness of Fit
360	0.2943	0.2434	0.2475		Degrees of Freedom	2	2	2
390	0.33315	0.28325	0.28985		R squared	0.9955	0.9928	0.9745
420	0.3742	0.3253	0.3337		Sum of Squares	1.114e-05	1.198e-05	4.678e-05
450	0.4205	0.367	0.3776		Sy.x	0.00236	0.002447	0.004836
480	0.4638	0.4069	0.4196
510	0.50885	0.44625	0.46475		Number of points
540	0.5467	0.4828	0.5065		# of X values	4	4	4
570	0.58825	0.51895	0.54625		# Y values analyzed	4	4	4
600	0.6253	0.5506	0.582		x values used	90 to 180	90 to 180	90 to 180
630	0.66015	0.57825	0.60935
660	0.68725	0.60905	0.63435
690	0.7096	0.6312	0.6542
720	0.7337	0.6531	0.6742
750	0.7502	0.6713	0.689
780	0.7715	0.6877	0.7031
810	0.78295	0.70085	0.72165
840	0.7909	0.7064	0.736
870	0.8024	0.7227	0.75
900	0.81265	0.73075	0.75755
930	0.81925	0.74525	0.76905
960	0.8294	0.7492	0.7763
990	0.838	0.7556	0.7809
1020	0.8459	0.7596	0.7858
1050	0.85085	0.75875	0.79105
1080	0.85285	0.76125	0.79455
1110	0.8467	0.7634	0.7963
1140	0.84165	0.76145	0.80025
1170	0.83885	0.75925	0.78885
1200	0.8281	0.7544	0.7884
1230	0.8687	0.7965	0.828

## Sheet: WT P fumarate
minutes	WT P fumarate	WT P fumarate	WT P fumarate
0	0.0035	-0.0301	-0.0005		Exponential growth equation
30	-0.01325	-0.04295	-0.00665		Best-fit values	WT P fumarate	WT P fumarate	WT P fumarate
60	-0.02035	-0.05645	-0.01815		Y0	0.001833	0.008028	0.000952
90	-0.01315	-0.05145	-0.01635		k	0.02062	0.01057	0.02298
120	0.00655	-0.03355	0.00515		Tau	48.5	94.57	43.51
150	0.03765	-0.00785	0.02405		Doubling Time	33.62	65.55	30.16		43.11
180	0.0912	0.0403	0.0729		95% CI (profile likelihood)
210	0.13365	0.08145	0.11475		Y0	9.231e-007 to 0.03271	0.0002811 to 0.07594	3.606e-007 to 0.01828
240	0.16455	0.11225	0.14905		k	0.005081 to 0.05699	0.0009983 to 0.02349	0.007350 to 0.06067
270	0.1802	0.133	0.166		Tau	17.55 to 196.8	42.57 to 1002	16.48 to 136.1
300	0.19875	0.14995	0.18585		Doubling Time	12.16 to 136.4	29.50 to 694.3	11.42 to 94.30
330	0.2154	0.1682	0.2011		Goodness of Fit
360	0.23635	0.18965	0.22155		Degrees of Freedom	2	2	2
390	0.256	0.2079	0.2447		R squared	0.9442	0.9188	0.9557
420	0.26695	0.22025	0.25725		Sum of Squares	0.0005326	0.000396	0.0003245
450	0.27455	0.22735	0.26565		Sy.x	0.01632	0.01407	0.01274
480	0.2773	0.2302	0.2742
510	0.2795	0.2334	0.2764		Number of points
540	0.27855	0.23375	0.27735		# of X values	4	4	4
570	0.2817	0.2353	0.2826		# Y values analyzed	4	4	4
600	0.28275	0.23635	0.28005			120 to 210	180 to 270	120 to 210
630	0.28175	0.23835	0.28255
660	0.2824	0.2408	0.2815
690	0.2822	0.2412	0.2805
720	0.2832	0.2429	0.2829
750	0.2875	0.2449	0.2843
780	0.28665	0.24595	0.28545
810	0.2868	0.2475	0.2873
840	0.2896	0.2487	0.2892
870	0.29015	0.24955	0.29165
900	0.2895	0.25	0.2918
930	0.2917	0.2536	0.2955
960	0.2924	0.2535	0.2955
990	0.2928	0.2548	0.2962
1020	0.2926	0.2568	0.2994
1050	0.2917	0.255	0.2955
1080	0.29375	0.25565	0.29665
1110	0.29215	0.25395	0.29595
1140	0.29475	0.25885	0.29845
1170	0.2938	0.2573	0.2968
1200	0.29705	0.26015	0.29555
1230	0.29465	0.25855	0.29735

## Sheet: WT P succinate
minutes	WT P succinate	WT P succinate	WT P succinate
0	-0.0133	-0.0009	0.0191		Exponential growth equation
30	-0.03485	-0.02595	-0.01425		Best-fit values	WT P succinate	WT P succinate	WT P succinate
60	-0.03655	-0.01685	-0.02495		Y0	0.003636	0.002984	0.006039
90	-0.03505	-0.01575	-0.02315		k	0.01571	0.01813	0.01408
120	-0.01165	0.01135	-0.00145		Tau	63.64	55.14	71.02
150	0.01625	0.04465	0.03085		Doubling Time	44.11	38.22	49.23		43.8533
180	0.0692	0.0788	0.0825		95% CI (profile likelihood)
210	0.11485	0.13425	0.13245		Y0	3.298e-006 to 0.07716	0.001207 to 0.006600	8.124e-005 to 0.06775
240	0.15015	0.16445	0.16925		k	0.0009644 to 0.04523	0.01411 to 0.02263	0.002510 to 0.03248
270	0.1681	0.1992	0.1941		Tau	22.11 to 1037	44.19 to 70.89	30.79 to 398.4
300	0.19375	0.24435	0.22035		Doubling Time	15.33 to 718.7	30.63 to 49.14	21.34 to 276.1
330	0.2186	0.2713	0.2862		Goodness of Fit
360	0.24835	0.29585	0.29355		Degrees of Freedom	2	1	2
390	0.2725	0.3196	0.313		R squared	0.9132	0.9997	0.9327
420	0.28975	0.32735	0.32175		Sum of Squares	0.0008751	1.036e-06	0.0007325
450	0.29865	0.31765	0.32485		Sy.x	0.02092	0.001018	0.01914
480	0.2978	0.3191	0.3265
510	0.2955	0.308	0.3221		Number of points
540	0.29565	0.30895	0.32075		# of X values	4	3	4
570	0.2891	0.3028	0.3178		# Y values analyzed	4	3	4
600	0.28875	0.30205	0.31705		x values used	150 to 240	150 to 210	150 to 240
630	0.28665	0.29805	0.31675
660	0.2884	0.2956	0.3161
690	0.2834	0.2885	0.3145
720	0.2855	0.2995	0.3152
750	0.2822	0.2901	0.3161
780	0.28045	0.29355	0.31545
810	0.2842	0.2901	0.3165
840	0.2862	0.2904	0.318
870	0.28555	0.29085	0.31805
900	0.2833	0.2893	0.3168
930	0.2855	0.2936	0.3186
960	0.2823	0.2959	0.3173
990	0.2823	0.2894	0.3178
1020	0.2839	0.2948	0.3186
1050	0.2842	0.2903	0.3172
1080	0.28585	0.29245	0.31825
1110	0.28285	0.29025	0.31625
1140	0.28545	0.29465	0.31965
1170	0.2831	0.2917	0.3176
1200	0.28375	0.29485	0.31835
1230	0.28765	0.29275	0.31615

## Sheet: WT P acetate
minutes	WT P acetate	WT P acetate	WT P acetate
0	-0.0046	-0.0096	0		Exponential growth equation
30	-0.02035	-0.02225	-0.01345		Best-fit values	WT P acetate	WT P acetate	WT P acetate
60	-0.02675	-0.02605	-0.02245		Y0	0.008364	0.006557	0.007451
90	-0.02105	-0.02535	-0.02055		k	0.01243	0.0131	0.01259
120	0.00125	-0.00285	-0.00125		Tau	80.43	76.32	79.4
150	0.03545	0.02865	0.03195		Doubling Time	55.75	52.9	55.03		54.56
180	0.0882	0.077	0.0817		95% CI (profile likelihood)
210	0.12675	0.11725	0.11595		Y0	0.0001718 to 0.08297	6.527e-005 to 0.08161	0.0001496 to 0.07423
240	0.15785	0.14455	0.14655		k	0.001314 to 0.02913	0.0008580 to 0.03279	0.001473 to 0.02938
270	0.1851	0.1704	0.1682		Tau	34.33 to 760.8	30.50 to 1166	34.03 to 678.9
300	0.21575	0.19395	0.19485		Doubling Time	23.79 to 527.3	21.14 to 807.9	23.59 to 470.6
330	0.241	0.2317	0.2255		Goodness of Fit
360	0.26435	0.27195	0.26135		Degrees of Freedom	2	2	2
390	0.2904	0.3084	0.2872		R squared	0.9207	0.9139	0.9226
420	0.30215	0.30555	0.29555		Sum of Squares	0.0006621	0.0006575	0.0005607
450	0.30195	0.30895	0.29925		Sy.x	0.01819	0.01813	0.01674
480	0.3018	0.3138	0.3013
510	0.2974	0.304	0.2992		Number of points
540	0.29555	0.30315	0.29715		# of X values	4	4	4
570	0.2917	0.3006	0.2977		# Y values analyzed	4	4	4
600	0.29005	0.29925	0.29605		x values used	150 to 240	150 to 240	150 to 240
630	0.28995	0.30025	0.29535
660	0.2888	0.3007	0.2935
690	0.2849	0.3021	0.2931
720	0.2853	0.3033	0.2943
750	0.2855	0.3039	0.2944
780	0.28415	0.30415	0.29545
810	0.2837	0.3054	0.2958
840	0.2845	0.3062	0.2964
870	0.28515	0.30705	0.29745
900	0.2843	0.3053	0.2983
930	0.2854	0.3057	0.2977
960	0.2859	0.3069	0.2987
990	0.2851	0.3037	0.2968
1020	0.2867	0.3054	0.2988
1050	0.286	0.3046	0.297
1080	0.28725	0.30485	0.29675
1110	0.28565	0.30405	0.29765
1140	0.28785	0.30575	0.29855
1170	0.2861	0.3047	0.2965
1200	0.28645	0.30355	0.29705
1230	0.28395	0.30275	0.29405

## Sheet: WT P citrate
minutes	WT P citrate	WT P citrate	WT P citrate
0	0.0059	-0.004	0.0152		Exponential growth equation
30	-0.01425	-0.00905	-0.01345		Best-fit values	WT P citrate	WT P citrate	WT P citrate
60	-0.02355	-0.01995	-0.02425		Y0	0.001983	0.001405	0.003299
90	-0.02235	-0.01805	-0.02905		k	0.01743	0.01851	0.01389
120	-0.01155	-0.00845	-0.02095		Tau	57.37	54.02	71.98
150	0.01475	0.00945	-0.00185		Doubling Time	39.76	37.45	49.89		42.3667
180	0.0457	0.0399	0.0264		95% CI (profile likelihood)
210	0.09015	0.08085	0.06655		Y0	1.173e-005 to 0.02775	2.263e-006 to 0.02658	5.586e-005 to 0.03977
240	0.12495	0.11465	0.10325		k	0.005103 to 0.03915	0.004767 to 0.04560	0.003522 to 0.02941
270	0.151	0.1435	0.1349		Tau	25.54 to 196.0	21.93 to 209.8	34.00 to 283.9
300	0.17065	0.16635	0.15745		Doubling Time	17.70 to 135.8	15.20 to 145.4	23.57 to 196.8
330	0.1875	0.1809	0.1714		Goodness of Fit
360	0.20925	0.19935	0.18775		Degrees of Freedom	2	2	2
390	0.2289	0.2227	0.2068		R squared	0.9506	0.9456	0.9443
420	0.24295	0.23945	0.22765		Sum of Squares	0.0003488	0.0003469	0.0003663
450	0.24675	0.24635	0.24435		Sy.x	0.01321	0.01317	0.01353
480	0.2485	0.2467	0.2502
510	0.2467	0.246	0.2504		Number of points
540	0.24565	0.24405	0.25065		# of X values	4	4	4
570	0.2422	0.2447	0.2496		# Y values analyzed	4	4	4
600	0.24235	0.24225	0.24815		x values used	150 to 240	150 to 240	180 to 270
630	0.24095	0.24145	0.24715
660	0.2378	0.2402	0.2453
690	0.2358	0.2385	0.2425
720	0.2371	0.2382	0.2421
750	0.2371	0.2373	0.2426
780	0.23515	0.23765	0.24175
810	0.2322	0.2391	0.2431
840	0.2349	0.2387	0.2441
870	0.23505	0.23775	0.24385
900	0.2322	0.2393	0.2444
930	0.2353	0.239	0.2458
960	0.2354	0.2379	0.2464
990	0.2354	0.2367	0.2453
1020	0.2345	0.2388	0.2476
1050	0.232	0.2367	0.2467
1080	0.23395	0.23775	0.24855
1110	0.23475	0.23485	0.24695
1140	0.23675	0.23795	0.25045
1170	0.2346	0.2351	0.2484
1200	0.23435	0.23695	0.25005
1230	0.23455	0.23255	0.24685

[truncated: 2 more sheets: WT P malate, WT P pyruvate]
