# Supplementary material for: Metabolic changes associated with polysaccharide utilization reduce susceptibility to some β-lactams in Bacteroides thetaiotaomicron
Source: mSphere. 2024 Aug 7;9(8):e00103-24. doi: 10.1128/msphere.00103-24 (PMC11351048; doi:10.1128/msphere.00103-24)
Supplement: Table S6 — KO doubling times. [file msphere.00103-24-s0005.xlsx]

## Sheet: Glucose Δnuo
minutes	Glucose Δnuo	Glucose Δnuo	Glucose Δnuo	Glucose Δnuo	Glucose Δnuo
0	-0.0068	0.0011	0.0055	-0.00595	-0.00455		Exponential growth equation
30	-0.00815	-0.00205	0.00485	-0.0087	-0.0272		Best-fit values	Glucose Δnuo	Glucose Δnuo	Glucose Δnuo	Glucose Δnuo	Glucose Δnuo
60	-0.0054	-0.0029	0.0054	-0.00415	-0.02965		Y0	0.01107	0.005155	0.01039	0.007763	0.004868
90	0.00275	0.00235	0.01405	0.01265	-0.02375		k	0.01062	0.01407	0.01161	0.01222	0.0129
120	0.0149	0.0178	0.0347	0.0327	-0.0096		Tau	94.18	71.05	86.17	81.81	77.54
150	0.03225	0.03425	0.05645	0.0433	0.0131		Doubling Time	65.28	49.25	59.73	56.71	53.75		56.944
180	0.0686	0.069	0.0843	0.0738	0.0411		95% CI (profile likelihood)
210	0.10475	0.10445	0.12235	0.10355	0.07715		Y0	0.003772 to 0.02801	0.0009431 to 0.01883	0.006146 to 0.01678	0.002993 to 0.01752	0.0008039 to 0.01989
240	0.14865	0.14815	0.16655	0.1442	0.1137		k	0.006802 to 0.01488	0.008097 to 0.02150	0.009397 to 0.01397	0.008464 to 0.01646	0.007146 to 0.01989
270	0.19075	0.18905	0.21455	0.1833	0.1549		Tau	67.22 to 147.0	46.52 to 123.5	71.61 to 106.4	60.74 to 118.1	50.27 to 139.9
300	0.24615	0.24215	0.27095	0.2253	0.2029		Doubling Time	46.59 to 101.9	32.25 to 85.61	49.63 to 73.76	42.10 to 81.89	34.85 to 97.00
330	0.29555	0.28925	0.31535	0.27065	0.25495		Goodness of Fit
360	0.34535	0.33645	0.37695	0.31235	0.30235		Degrees of Freedom	2	2	2	2	2
390	0.3832	0.3841	0.4201	0.34585	0.33655		R squared	0.9872	0.9827	0.9966	0.9909	0.9806
420	0.43085	0.43325	0.46845	0.38795	0.38095		Sum of Squares	0.000108	0.0001235	2.339e-05	5.041e-05	0.000139
450	0.46835	0.47575	0.51615	0.4204	0.4173		Sy.x	0.007349	0.007859	0.00342	0.005021	0.008338
480	0.50115	0.51465	0.54865	0.4469	0.4532
510	0.5332	0.5439	0.5812	0.4643	0.4822		Number of points
540	0.562	0.5724	0.6085	0.48555	0.50675		# of X values	4	4	4	4	4
570	0.59245	0.59825	0.63885	0.5076	0.5234		# Y values analyzed	4	4	4	4	4
600	0.6138	0.6228	0.6638	0.5316	0.5394		x values used	180 to 270	150 to 240	150 to 240	150 to 240	180 to 270
630	0.63665	0.63975	0.68535	0.5527	0.5535
660	0.6636	0.6756	0.7093	0.604	0.6045
690	0.69345	0.68985	0.74735	0.63195	0.63205
720	0.7084	0.725	0.7545	0.63835	0.64365
750	0.7271	0.7387	0.7889	0.6601	0.666
780	0.74455	0.74645	0.81325	0.6715	0.6709
810	0.75135	0.76415	0.83215	0.71365	0.71365
840	0.77375	0.79665	0.85865	0.71845	0.70985
870	0.78465	0.80495	0.87145	0.72235	0.72185
900	0.8007	0.806	0.8812	0.72385	0.72375
930	0.7999	0.8064	0.8871	0.72815	0.73375
960	0.80685	0.81725	0.89245	0.73635	0.73895
990	0.8076	0.8133	0.889	0.73115	0.73685
1020	0.7979	0.8131	0.8863	0.7312	0.7389
1050	0.7947	0.8043	0.8763	0.71485	0.72465
1080	0.783	0.7938	0.861	0.7073	0.7166
1110	0.7732	0.7789	0.8407	0.69155	0.69685
1140	0.7533	0.7724	0.8254	0.6791	0.6925
1170	0.74215	0.75285	0.80795	0.6692	0.6841
1200	0.71985	0.73215	0.78325	0.66005	0.67145
1230	0.7127	0.7167	0.7675	0.6385	0.6511
1260	0.69175	0.70005	0.74765
1290	0.6727	0.683	0.7229
1320	0.6473	0.6609	0.7011
1350	0.63615	0.64295	0.68285
1380	0.61995	0.62865	0.66155
1410	0.5976	0.6113	0.6468
1440	0.58545	0.59385	0.63185

## Sheet: Glucose Δnqr
minutes	Glucose Δnqr	Glucose Δnqr	Glucose Δnqr	Glucose Δnqr	Glucose Δnqr
0	-0.0013	0.001	0.0045	0.00195	-0.01765		Exponential growth equation
30	-0.00635	-0.01095	-0.00495	-0.0009	-0.0238		Best-fit values	Glucose Δnqr	Glucose Δnqr	Glucose Δnqr	Glucose Δnqr	Glucose Δnqr
60	-0.0089	-0.0192	-0.0138	-0.00135	-0.02425		Y0	0.002347	0.0006945	0.000324	0.000999	4.749e-05
90	-0.00865	-0.02335	-0.01925	0.00375	-0.01745		k	0.01016	0.01331	0.0161	0.01275	0.02051
120	-0.008	-0.0299	-0.024	0.0075	-0.0121		Tau	98.46	75.11	62.11	78.41	48.77
150	-0.00705	-0.01245	-0.01385	0.0085	-0.0108		Doubling Time	68.25	52.06	43.05	54.35	33.8		50.302
180	0.0041	-0.0126	0.0061	0.0129	-0.0069		95% CI (profile likelihood)
210	0.01395	-0.00105	0.01245	0.01415	-0.00495		Y0	0.0001141 to 0.02384	1.773e-006 to 0.02514	0.0002063 to 0.0004965	0.0002353 to 0.003418	1.468e-005 to 0.0001315
240	0.02905	0.02105	0.01585	0.0237	0.0056		k	0.003070 to 0.01890	0.002354 to 0.03024	0.01474 to 0.01753	0.008739 to 0.01734	0.01729 to 0.02416
270	0.02995	0.01685	0.02525	0.029	0.0127		Tau	52.90 to 325.7	33.07 to 424.8	57.05 to 67.84	57.66 to 114.4	41.39 to 57.83
300	0.05615	0.04645	0.03985	0.0456	0.0224		Doubling Time	36.67 to 225.8	22.92 to 294.4	39.54 to 47.02	39.97 to 79.31	28.69 to 40.08
330	0.06765	0.05585	0.06605	0.06765	0.04115		Goodness of Fit
360	0.08935	0.08265	0.08295	0.08555	0.06305		Degrees of Freedom	2	2	2	2	2
390	0.1073	0.1031	0.1047	0.09445	0.07145		R squared	0.9509	0.9325	0.9994	0.9906	0.9982
420	0.13645	0.12785	0.13015	0.11705	0.09145		Sum of Squares	9.02e-05	0.0001492	8.176e-07	1.103e-05	1.277e-06
450	0.15335	0.14865	0.15085	0.1323	0.1074		Sy.x	0.006716	0.008637	0.0006394	0.002348	0.000799
480	0.17295	0.16555	0.17345	0.1429	0.119
510	0.1865	0.179	0.1856	0.1519	0.1263		Number of points
540	0.2066	0.1982	0.2051	0.17065	0.15205		# of X values	4	4	4	4	4
570	0.22315	0.21045	0.21615	0.1865	0.1658		# Y values analyzed	4	4	4	4	4
600	0.2409	0.2226	0.2222	0.1939	0.1812		x values used	270 to 360	270 to 360	240 to 330	240 to 330	240 to 330
630	0.25565	0.23665	0.23795	0.203	0.19
660	0.2746	0.252	0.252	0.2417	0.2322
690	0.29355	0.26795	0.27275	0.25755	0.25105
720	0.3061	0.2831	0.2854	0.26515	0.25525
750	0.3194	0.2955	0.2947	0.2839	0.277
780	0.33125	0.31055	0.30915	0.2846	0.2803
810	0.34515	0.32745	0.31595	0.31965	0.31025
840	0.36475	0.33555	0.33095	0.32295	0.31045
870	0.37145	0.34105	0.34085	0.33225	0.32495
900	0.3762	0.351	0.3562	0.33705	0.32945
930	0.3798	0.3595	0.3718	0.34405	0.34295
960	0.38825	0.38535	0.38595	0.35815	0.37635
990	0.393	0.3801	0.3894	0.35965	0.37375
1020	0.4078	0.3957	0.4015	0.3718	0.389
1050	0.4419	0.4072	0.4104	0.36915	0.37185
1080	0.4515	0.4112	0.4129	0.3862	0.3807
1110	0.4441	0.4209	0.4223	0.38605	0.38865
1140	0.4428	0.4286	0.4279	0.398	0.4106
1170	0.44435	0.43805	0.43805	0.4086	0.4271
1200	0.44495	0.44105	0.43725	0.41625	0.42895
1230	0.4513	0.4505	0.4493	0.4195	0.434
1260	0.45465	0.45895	0.45615
1290	0.4587	0.4683	0.4663
1320	0.4642	0.4678	0.4709
1350	0.46835	0.47425	0.47955
1380	0.46675	0.47395	0.48125
1410	0.4666	0.4772	0.4782
1440	0.47065	0.48205	0.48475

## Sheet: Glucose Δndh2
minutes	Glucose Δndh2	Glucose Δndh3	Glucose Δndh4	Glucose Δndh5	Glucose Δndh6
0	-0.0042	0	0.0031	-0.00905	0.00105		Exponential growth equation
30	-0.01425	-0.00685	-0.00845	-0.0108	-0.0069		Best-fit values	Glucose Δndh2	Glucose Δndh3	Glucose Δndh4	Glucose Δndh5	Glucose Δndh6
60	-0.0232	-0.0186	-0.0202	-0.02105	-0.01735		Y0	0.0003539	0.000372	0.0002737	0.001497	0.002338
90	-0.03145	-0.02835	-0.03045	-0.02335	-0.02425		k	0.01322	0.01295	0.01393	0.009697	0.008886
120	-0.0363	-0.0325	-0.0362	-0.0244	-0.0278		Tau	75.64	77.21	71.78	103.1	112.5
150	-0.03995	-0.04035	-0.03915	-0.0293	-0.031		Doubling Time	52.43	53.52	49.76	71.48	78		61.038
180	-0.0274	-0.0215	-0.0292	-0.0268	-0.0266		95% CI (profile likelihood)
210	-0.02535	-0.02265	-0.02445	-0.02275	-0.01915		Y0	7.375e-005 to 0.001395	8.596e-006 to 0.006169	6.683e-005 to 0.0009522	0.0002072 to 0.008217	0.0004370 to 0.01030
240	-0.01865	-0.01845	-0.01575	-0.0132	-0.0085		k	0.009770 to 0.01709	0.005790 to 0.02217	0.01081 to 0.01741	0.005334 to 0.01462	0.005079 to 0.01308
270	-0.01205	-0.01035	-0.01215	-0.0003	0.0029		Tau	58.50 to 102.4	45.10 to 172.7	57.44 to 92.54	68.39 to 187.5	76.44 to 196.9
300	0.00845	0.00825	0.01035	0.012	0.0183		Doubling Time	40.55 to 70.95	31.26 to 119.7	39.82 to 64.15	47.40 to 130.0	52.98 to 136.5
330	0.02485	0.02065	0.02755	0.03405	0.04075		Goodness of Fit
360	0.04345	0.04385	0.03895	0.05355	0.06175		Degrees of Freedom	2	2	2	2	2
390	0.0624	0.0604	0.0651	0.06365	0.07355		R squared	0.9937	0.9697	0.9954	0.9796	0.9814
420	0.09045	0.08395	0.09435	0.08815	0.09745		Sum of Squares	1.49e-05	6.49e-05	1.208e-05	3.105e-05	3.129e-05
450	0.10785	0.10985	0.11945	0.1002	0.1159		Sy.x	0.002729	0.005696	0.002458	0.00394	0.003955
480	0.12545	0.12785	0.13865	0.1162	0.1316
510	0.1469	0.1392	0.1574	0.129	0.1489		Number of points
540	0.1636	0.1584	0.1748	0.15095	0.17215		# of X values	4	4	4	4	4
570	0.17655	0.16655	0.19105	0.1693	0.1881		# Y values analyzed	4	4	4	4	4
600	0.1874	0.1829	0.2	0.1861	0.2017		x values used	330 to 420	330 to 420	330 to 420	330 to 420	330 to 420
630	0.20065	0.19495	0.20375	0.2012	0.2125
660	0.2132	0.2054	0.2167	0.2494	0.2536
690	0.23075	0.22075	0.22805	0.26935	0.26305
720	0.2345	0.2304	0.2377	0.27835	0.26305
750	0.2446	0.2338	0.2447	0.2926	0.2696
780	0.24825	0.24715	0.24855	0.2919	0.2616
810	0.25485	0.24625	0.25455	0.31875	0.28355
840	0.27125	0.26015	0.26445	0.31655	0.27325
870	0.28105	0.26205	0.26585	0.31635	0.27515
900	0.2786	0.2653	0.2762	0.31835	0.27265
930	0.2823	0.2612	0.272	0.32255	0.27965
960	0.28695	0.26675	0.28275	0.32905	0.28455
990	0.2827	0.266	0.2798	0.32655	0.28295
1020	0.2882	0.2702	0.2794	0.336	0.2912
1050	0.2884	0.2669	0.281	0.32745	0.28405
1080	0.2889	0.268	0.2717	0.3319	0.2901
1110	0.291	0.2676	0.281	0.32465	0.28655
1140	0.2871	0.2684	0.2778	0.3248	0.2947
1170	0.28445	0.26225	0.28075	0.3271	0.2977
1200	0.28135	0.25835	0.27585	0.33125	0.29805
1230	0.2837	0.2573	0.2807	0.3306	0.3014
1260	0.28435	0.25985	0.28485
1290	0.2863	0.2613	0.2886
1320	0.2861	0.2548	0.2845
1350	0.28645	0.25805	0.28525
1380	0.28225	0.25595	0.28125
1410	0.2815	0.2554	0.2823
1440	0.28245	0.25785	0.28785

## Sheet: Glucose ΔnqrΔndh2
minutes	Glucose ΔnqrΔndh2	Glucose ΔnqrΔndh3	Glucose ΔnqrΔndh4	Glucose ΔnqrΔndh5	Glucose ΔnqrΔndh6
0	0.0036	-0.0008	0.001	-0.00075	0.00315		Exponential growth equation
30	-0.00785	-0.00305	-0.01085	0.0009	0.0016		Best-fit values	Glucose ΔnqrΔndh2	Glucose ΔnqrΔndh3	Glucose ΔnqrΔndh4	Glucose ΔnqrΔndh5	Glucose ΔnqrΔndh6
60	-0.0118	-0.0066	-0.0174	0.00095	0.00295		Y0	0.001705	0.00601	0.004949	0.008537	0.008904
90	-0.01175	-0.00475	-0.01145	0.00785	0.01075		k	0.01157	0.008571	0.008873	0.007208	0.006782
120	-0.0073	-0.0108	-0.0051	0.0139	0.0174		Tau	86.46	116.7	112.7	138.7	147.5
150	-0.00525	-0.00405	0.00095	0.0193	0.0242		Doubling Time	59.93	80.87	78.12	96.16	102.2		83.456
180	0.0119	0.0247	0.0201	0.0298	0.0305		95% CI (profile likelihood)
210	0.01885	0.03535	0.03055	0.03815	0.03705		Y0	0.001138 to 0.002492	0.003228 to 0.01061	0.001882 to 0.01148	0.006568 to 0.01099	0.006815 to 0.01152
240	0.02915	0.04625	0.04365	0.0482	0.0448		k	0.01032 to 0.01288	0.006654 to 0.01062	0.006021 to 0.01203	0.006352 to 0.008087	0.005904 to 0.007682
270	0.03825	0.05955	0.04975	0.0616	0.0572		Tau	77.65 to 96.90	94.17 to 150.3	83.11 to 166.1	123.7 to 157.4	130.2 to 169.4
300	0.05345	0.08385	0.07675	0.0725	0.0664		Doubling Time	53.83 to 67.17	65.27 to 104.2	57.61 to 115.1	85.71 to 109.1	90.23 to 117.4
330	0.07815	0.09915	0.09025	0.09255	0.08405		Goodness of Fit
360	0.10175	0.11245	0.11875	0.11195	0.10225		Degrees of Freedom	3	3	3	3	3
390	0.1215	0.1348	0.1319	0.12595	0.11415		R squared	0.9973	0.9868	0.9726	0.9962	0.9955
420	0.15015	0.16395	0.16635	0.14475	0.13525		Sum of Squares	5.829e-06	3.684e-05	6.627e-05	6.833e-06	6.2e-06
450	0.17655	0.18835	0.19045	0.1595	0.1498		Sy.x	0.001394	0.003504	0.0047	0.001509	0.001438
480	0.19845	0.22215	0.21125	0.1711	0.1659
510	0.218	0.2632	0.2346	0.1787	0.1718		Number of points
540	0.235	0.3191	0.2582	0.19475	0.19245		# of X values	5	5	5	5	5
570	0.25315	0.36235	0.27555	0.2066	0.2019		# Y values analyzed	5	5	5	5	5
600	0.2693	0.3962	0.2932	0.2159	0.2142		x values used	210 to 330	210 to 330	210 to 330	210 to 330	210 to 330
630	0.28295	0.42455	0.31265	0.2206	0.2213
660	0.3005	0.4473	0.3277	0.2587	0.2624
690	0.31935	0.47355	0.34995	0.27095	0.27475
720	0.3369	0.4904	0.3662	0.27505	0.27855
750	0.3585	0.5005	0.3816	0.2908	0.2968
780	0.37295	0.50385	0.39565	0.2971	0.3011
810	0.38605	0.48015	0.40555	0.33075	0.33315
840	0.40925	0.45235	0.42525	0.33305	0.33565
870	0.42555	0.44175	0.44455	0.34255	0.34525
900	0.4358	0.4348	0.4545	0.34735	0.34945
930	0.4448	0.4423	0.4665	0.35655	0.35965
960	0.45755	0.45325	0.47965	0.36765	0.37135
990	0.4572	0.4503	0.4865	0.36885	0.37555
1020	0.4727	0.4613	0.5039	0.3803	0.3893
1050	0.4813	0.4685	0.5159	0.37665	0.38575
1080	0.4838	0.4705	0.5242	0.3858	0.3964
1110	0.4924	0.4785	0.5356	0.38635	0.39475
1140	0.4977	0.4843	0.5439	0.3959	0.4035
1170	0.50045	0.48425	0.54805	0.4107	0.4103
1200	0.50175	0.48645	0.55215	0.42395	0.41665
1230	0.5138	0.4955	0.5609	0.4312	0.4188
1260	0.51895	0.50275	0.56785
1290	0.5242	0.5086	0.5726
1320	0.526	0.5111	0.5718
1350	0.53375	0.51635	0.57575
1380	0.53275	0.51405	0.57335
1410	0.5338	0.5158	0.5694
1440	0.53175	0.51775	0.56945

## Sheet: Pectin Δnuo
minutes	Pectin Δnuo	Pectin Δnuo	Pectin Δnuo	Pectin Δnuo
0	-0.0037	-0.0122	0.0029	-0.0247			Exponential growth equation
30	-0.00995	-0.00985	-0.00665	-0.03515			Best-fit values	Pectin Δnuo	Pectin Δnuo	Pectin Δnuo	Pectin Δnuo
60	-0.0049	-0.008	-0.004	-0.02385			Y0	0.001892	0.001171	0.001879	0.003537
90	-0.00295	-0.00895	-0.00285	-0.00595			k	0.01903	0.0203	0.01829	0.01662
120	0.0128	0.0057	0.0128	0.012			Tau	52.56	49.26	54.67	60.18
150	0.02985	0.02255	0.02755	0.03955			Doubling Time	36.43	34.14	37.89	41.72		37.545
180	0.0615	0.0475	0.0525	0.0743			95% CI (profile likelihood)
210	0.1019	0.0826	0.087	0.1147			Y0	9.333e-009 to 0.1082	2.185e-007 to 0.04132	1.459e-005 to 0.02962	3.268e-007 to 0.1573
240	0.14055	0.11905	0.12255	0.14525			k	-0.002897 to 0.07739	0.001402 to 0.06146	0.003775 to 0.04182	-0.004145 to 0.06116
270	0.15455	0.13265	0.13465	0.17695			Tau	12.92 to +infinity	16.27 to 713.5	23.91 to 264.9	16.35 to +infinity
300	0.1568	0.1339	0.127	0.194			Doubling Time	8.956 to +infinity	11.28 to 494.5	16.57 to 183.6	11.33 to +infinity
330	0.1679	0.1447	0.1388	0.20485			Goodness of Fit
360	0.18655	0.16685	0.16275	0.21275			Degrees of Freedom	1	1	1	1
390	0.20725	0.18355	0.17965	0.2252			R squared	0.9918	0.9947	0.9962	0.9905
420	0.22105	0.19025	0.18795	0.23135			Sum of Squares	2.129e-05	9.666e-06	6.782e-06	2.697e-05
450	0.23225	0.19715	0.19305	0.23565			Sy.x	0.004614	0.003109	0.002604	0.005193
480	0.2361	0.2006	0.1924	0.2352
510	0.2295	0.1986	0.1864	0.23275			Number of points
540	0.22655	0.19605	0.18215	0.2303			# of X values	3	3	3	3
570	0.22175	0.19375	0.17795	0.2269			# Y values analyzed	3	3	3	3
600	0.2186	0.1925	0.1747	0.22405			x values used	150 to 210	150 to 210	150 to 210	150 to 210
630	0.2149	0.1904	0.1706	0.2217
660	0.21155	0.18795	0.16855	0.21975
690	0.2084	0.1865	0.1637	0.21945
720	0.2011	0.1767	0.1593	0.21905
750	0.2001	0.1765	0.1592	0.2193
780	0.19725	0.17635	0.15535	0.2225
810	0.19715	0.17675	0.15455	0.22115
840	0.19745	0.17535	0.15395	0.2208
870	0.1997	0.1778	0.1548	0.2229
900	0.19875	0.17865	0.15335	0.22165
930	0.1996	0.1796	0.1508	0.22205
960	0.20125	0.17885	0.14995	0.22125
990	0.2015	0.1795	0.1481	0.2238
1020	0.2017	0.1811	0.1463	0.22495
1050	0.20325	0.18385	0.14755	0.22415
1080	0.20345	0.18185	0.14375	0.2238
1110	0.2032	0.1835	0.1469	0.22435
1140	0.20315	0.18285	0.14505	0.2265
1170	0.2033	0.1855	0.1462	0.22705
1200	0.2	0.1839	0.1469	0.22955
1230	0.19935	0.18345	0.15055	0.2315
1260	0.19465	0.18235	0.15105
1290	0.1956	0.1828	0.1511
1320	0.1976	0.1827	0.1464
1350	0.1965	0.1823	0.1531
1380	0.1944	0.1788	0.1584
1410	0.1946	0.1749	0.1534
1440	0.19595	0.17845	0.16055

## Sheet: Pectin Δnqr
minutes	Pectin Δnqr	Pectin Δnqr	Pectin Δnqr	Pectin Δnqr	Pectin Δnqr
0	0.0044	0.0029	-0.0016	-0.0108	-0.0105		Exponential growth equation
30	-0.00215	-0.00985	-0.01095	0.00295	-0.04175		Best-fit values
60	0.0012	-0.0081	-0.0016	0.01235	-0.03345		Y0	0.001717	1.658e-05	0.0003202	0.008217	0.001296
90	-0.00045	-0.00795	-0.00245	0.02235	-0.02335		k	0.01687	0.03684	0.0232	0.01215	0.01575
120	0.0118	0.001	0.0065	0.0342	-0.014		Tau	59.27	27.14	43.1	82.31	63.51
150	0.01735	0.00085	0.00905	0.05055	-0.00015		Doubling Time	41.08	18.81	29.88	57.05	44.02		38.168
180	0.0421	0.0149	0.0212	0.0752	0.017		95% CI (profile likelihood)
210	0.0574	0.0376	0.0418	0.1045	0.0372		Y0	0.0005316 to 0.004301	2.844e-011 to 0.0007126	6.727e-005 to 0.001034	0.005614 to 0.01169	0.0001516 to 0.006397
240	0.09845	0.06465	0.06755	0.13505	0.06035		k	0.01272 to 0.02199	0.01811 to 0.1001	0.01728 to 0.03084	0.01028 to 0.01412	0.009323 to 0.02398
270	0.12635	0.08325	0.08155	0.17295	0.08925		Tau	45.48 to 78.63	9.991 to 55.21	32.43 to 57.86	70.80 to 97.23	41.70 to 107.3
300	0.1415	0.0933	0.0912	0.1961	0.1078		Doubling Time	31.52 to 54.50	6.925 to 38.27	22.48 to 40.11	49.07 to 67.40	28.90 to 74.34
330	0.169	0.1199	0.1143	0.21015	0.11925		Goodness of Fit
360	0.19485	0.13775	0.13145	0.22565	0.13345		Degrees of Freedom	3	2	2	2	2
390	0.21845	0.15935	0.15005	0.2367	0.1362		R squared	0.9871	0.9815	0.9953	0.9978	0.9845
420	0.23885	0.17335	0.16275	0.23795	0.13205		Sum of Squares	6.301e-05	1.667e-05	3.667e-06	6.116e-06	4.501e-05
450	0.24935	0.18145	0.16615	0.23685	0.13595		Sy.x	0.004583	0.002887	0.001354	0.001749	0.004744
480	0.2516	0.1916	0.169	0.2371	0.1423
510	0.2537	0.2062	0.1765	0.24985	0.14985		Number of points
540	0.25545	0.22425	0.17765	0.2487	0.1538		# of X values	5	4	4	4	4
570	0.25735	0.23345	0.18115	0.2483	0.1563		# Y values analyzed	5	4	4	4	4
600	0.2606	0.2372	0.1863	0.24505	0.15565		x values used	120 to 240	120 to 210	120 to 210	120 to 210	180 to 270
630	0.2565	0.2376	0.1873	0.2424	0.1567
660	0.25455	0.23775	0.18835	0.23995	0.15635
690	0.2492	0.236	0.1935	0.24055	0.15565
720	0.2428	0.2301	0.195	0.23965	0.15545
750	0.2398	0.2283	0.1977	0.2372	0.1533
780	0.23645	0.22885	0.20055	0.2352	0.153
810	0.23405	0.22805	0.20345	0.23355	0.15395
840	0.23415	0.22755	0.20715	0.2325	0.1537
870	0.2348	0.2257	0.2121	0.2314	0.1539
900	0.23425	0.22445	0.21335	0.23015	0.15285
930	0.235	0.2253	0.2167	0.22855	0.15435
960	0.23315	0.22725	0.21845	0.22655	0.15395
990	0.2322	0.2266	0.2194	0.2273	0.1538
1020	0.2328	0.2234	0.2206	0.22705	0.15455
1050	0.23185	0.22685	0.22255	0.22505	0.15395
1080	0.23375	0.22285	0.22315	0.2219	0.1538
1110	0.2332	0.2243	0.224	0.22125	0.15345
1140	0.23245	0.22175	0.22405	0.2198	0.1555
1170	0.2293	0.2236	0.2227	0.21895	0.15815
1200	0.2295	0.219	0.2225	0.21555	0.15845
1230	0.22735	0.21915	0.22415	0.2146	0.1601
1260	0.22505	0.21655	0.22145
1290	0.2258	0.217	0.225
1320	0.223	0.2165	0.2283
1350	0.2223	0.2143	0.2305
1380	0.2211	0.2154	0.2236
1410	0.2156	0.2085	0.2182
1440	0.21865	0.21465	0.21905

## Sheet: Pectin Δndh2
minutes	Pectin Δndh2	Pectin Δndh3	Pectin Δndh4	Pectin Δndh5
0	0.0009	-0.0049	-0.0024	-0.0006		Exponential growth equation	Interrupted
30	-0.01015	-0.01445	-0.00785	-0.00565		Best-fit values	Pectin Δndh2	Pectin Δndh3	Pectin Δndh4	Pectin Δndh5
60	-0.0092	-0.0137	-0.0019	-0.00225		Y0	7.111e-06	0.0008099	0.0003633	0.0009294
90	-0.01425	-0.01605	0.00075	5e-05		k	0.0367	0.01578	0.02082	0.01908
120	-0.0044	-0.0081	0.0034	0.0032		Tau	27.25	63.39	48.03	52.4
150	-0.00465	-0.01105	0.00955	0.01255		Doubling Time	18.89	43.94	33.29	36.32		33.11
180	0.0048	-0.0004	0.0148	0.0299		95% CI (profile likelihood)
210	0.0161	0.0186	0.0283	0.0535		Y0	1.346e-007 to 8.884e-005	0.0001530 to 0.003119	0.0001452 to 0.0007949	0.0001995 to 0.003075
240	0.04745	0.03685	0.05395	0.08965		k	0.02592 to 0.05333	0.01096 to 0.02154	0.01738 to 0.02478	0.01375 to 0.02572
270	0.05655	0.06015	0.07635	0.12745		Tau	18.75 to 38.58	46.42 to 91.21	40.36 to 57.55	38.88 to 72.73
300	0.0756	0.0907	0.0937	0.145		Doubling Time	13.00 to 26.74	32.18 to 63.22	27.98 to 39.89	26.95 to 50.41
330	0.145	0.1302	0.1217	0.17345		Goodness of Fit
360	0.17955	0.16635	0.14635	0.19485		Degrees of Freedom	1	2	2	2
390	0.22615	0.19935	0.17935	0.2109		R squared	0.9997	0.9916	0.998	0.9935
420	0.23915	0.22475	0.19005	0.21925		Sum of Squares	3e-07	2.432e-05	2.329e-06	2.155e-05
450	0.26025	0.23965	0.21055	0.22905		Sy.x	0.0005478	0.003487	0.001079	0.003283
480	0.2821	0.253	0.2212	0.2331
510	0.3025	0.2606	0.2278	0.23405		Number of points
540	0.31505	0.27515	0.23145	0.2352		# of X values	3	4	4	4
570	0.30165	0.29535	0.23445	0.2344		# Y values analyzed	3	4	4	4
600	0.3152	0.2994	0.2354	0.23375		x values used	180 to 240	210 to 300	150 to 240	150 to 240
630	0.3213	0.3062	0.233	0.2328
660	0.30655	0.29925	0.23485	0.23055
690	0.3076	0.2999	0.2337	0.22965
720	0.3005	0.2947	0.2296	0.23275
750	0.296	0.2895	0.2281	0.2306
780	0.29885	0.28805	0.22555	0.2325
810	0.29245	0.28435	0.22315	0.23695
840	0.29675	0.28165	0.22245	0.2402
870	0.2955	0.2845	0.2212	0.2521
900	0.29445	0.28535	0.22125	0.25485
930	0.3001	0.2873	0.2225	0.26195
960	0.29215	0.28505	0.22155	0.25805
990	0.2975	0.2831	0.2214	0.2596
1020	0.2959	0.2812	0.2229	0.25955
1050	0.29345	0.28385	0.22755	0.26035
1080	0.29695	0.28375	0.22625	0.2597
1110	0.2973	0.2819	0.2295	0.25945
1140	0.29255	0.27705	0.23015	0.2585
1170	0.2963	0.2809	0.2341	0.25865
1200	0.2926	0.2788	0.2356	0.25735
1230	0.28845	0.27435	0.23855	0.257
1260	0.28555	0.26915	0.23655
1290	0.2927	0.2745	0.2421
1320	0.291	0.2738	0.2444
1350	0.288	0.2718	0.2463
1380	0.2868	0.2719	0.2482
1410	0.2836	0.2699	0.2452
1440	0.28785	0.27365	0.24665

## Sheet: Pectin ΔnqrΔndh2
minutes	Pectin ΔnqrΔndh2	Pectin ΔnqrΔndh4	Pectin ΔnqrΔndh5	Pectin ΔnqrΔndh6
0	0	0.0066	-0.0094	0.0075			Exponential growth equation
30	-0.00055	0.03335	-0.01655	0.01495			Best-fit values	Pectin ΔnqrΔndh2	Pectin ΔnqrΔndh4	Pectin ΔnqrΔndh5	Pectin ΔnqrΔndh6
60	0.0161	0.0424	-0.01105	0.02165			Y0	0.003738	0.01186	0.002494	0.01437
90	0.00595	0.03955	-0.00175	0.03325			k	0.01444	0.009043	0.01411	0.00931
120	0.0301	0.0465	0.0064	0.0439			Tau	69.23	110.6	70.85	107.4
150	0.02875	0.04845	0.01815	0.05805			Doubling Time	47.99	76.65	49.11	74.45		62.05
180	0.0528	0.058	0.0328	0.0768			95% CI (profile likelihood)
210	0.0793	0.0787	0.0501	0.0945			Y0	0.001473 to 0.008275	0.006905 to 0.01948	0.0008898 to 0.005932	0.01427 to 0.01447
240	0.11865	0.10465	0.07285	0.11675			k	0.01083 to 0.01855	0.006712 to 0.01152	0.01016 to 0.01866	0.009266 to 0.009354
270	0.10945	0.11745	0.09625	0.14445			Tau	53.91 to 92.31	86.83 to 149.0	53.60 to 98.42	106.9 to 107.9
300	0.1306	0.1211	0.1189	0.1652			Doubling Time	37.37 to 63.99	60.19 to 103.3	37.15 to 68.22	74.10 to 74.80
330	0.1623	0.1353	0.12715	0.17395			Goodness of Fit
360	0.17515	0.15995	0.14425	0.18915			Degrees of Freedom	2	2	2	2
390	0.19285	0.17195	0.1465	0.1946			R squared	0.9944	0.9934	0.9928	1
420	0.20965	0.17365	0.14525	0.19245			Sum of Squares	2.513e-05	1.234e-05	1.2e-05	2.235e-09
450	0.20615	0.17805	0.14695	0.19755			Sy.x	0.003545	0.002484	0.002449	3.343e-05
480	0.2167	0.1831	0.15	0.2011
510	0.2239	0.1843	0.15435	0.20475			Number of points
540	0.23545	0.18805	0.1595	0.2093			# of X values	4	4	4	4
570	0.25355	0.18975	0.1619	0.2128			# Y values analyzed	4	4	4	4
600	0.2728	0.1904	0.16345	0.21455			x values used	150 to 240	150 to 240	150 to 240	90 to 180
630	0.2825	0.189	0.1634	0.2173
660	0.29425	0.18695	0.16405	0.21785
690	0.2975	0.1858	0.16455	0.21705
720	0.2935	0.18	0.16505	0.21495
750	0.2903	0.1799	0.1637	0.2145
780	0.29045	0.17935	0.1635	0.2142
810	0.28865	0.18015	0.16155	0.21255
840	0.28975	0.18195	0.1606	0.2121
870	0.2888	0.1878	0.1614	0.2115
900	0.29285	0.19235	0.15995	0.21025
930	0.2938	0.1998	0.15975	0.21035
960	0.29385	0.20635	0.15995	0.20595
990	0.2968	0.2116	0.1599	0.2067
1020	0.2998	0.2163	0.16005	0.20725
1050	0.29715	0.22165	0.16045	0.20485
1080	0.29755	0.22285	0.1595	0.2029
1110	0.2971	0.2259	0.15965	0.20235
1140	0.29615	0.22805	0.1586	0.2005
1170	0.2973	0.2273	0.15995	0.19995
1200	0.2958	0.2262	0.15985	0.19675
1230	0.29555	0.22955	0.1605	0.1959
1260	0.29325	0.22435
1290	0.2932	0.2268
1320	0.2955	0.2256
1350	0.2935	0.2246
1380	0.2918	0.2248
1410	0.2875	0.221
1440	0.29155	0.22355
