# Supplementary material for: Metabolic changes associated with polysaccharide utilization reduce susceptibility to some β-lactams in Bacteroides thetaiotaomicron
Source: mSphere. 2024 Aug 7;9(8):e00103-24. doi: 10.1128/msphere.00103-24 (PMC11351048; doi:10.1128/msphere.00103-24)
Supplement: Table S7 — Δnqr metabolite doubling times. [file msphere.00103-24-s0006.xlsx]

## Sheet: Δnqr G fumarate
minutes	Δnqr G fumarate	Δnqr G fumarate	Δnqr G fumarate
0	-0.011	-0.0042	-0.0027		Exponential growth equation
30	-0.01275	-0.02215	-0.01985		Best-fit values	Δnqr G fumarate	Δnqr G fumarate	Δnqr G fumarate
60	-0.004	-0.0227	-0.0191		Y0	0.00162	5.819e-05	8.99e-05
90	-0.00205	-0.02755	-0.02125		k	0.01114	0.0178	0.01861
120	-0.0024	-0.0283	-0.0141		Tau	89.77	56.19	53.75
150	0.009	-0.0238	-0.004		Doubling Time	62.23	38.95	37.26		46.1467
180	0.01105	-0.02105	-0.00605		95% CI (profile likelihood)
210	0.0176	-0.0087	0.0011		Y0	0.0005528 to 0.004002	1.003e-007 to 0.002645	1.553e-005 to 0.0003764
240	0.02325	-0.00735	0.00635		k	0.006913 to 0.01594	0.007377 to 0.03434	0.01404 to 0.02408
270	0.0337	-0.0016	0.0141		Tau	62.74 to 144.7	29.12 to 135.6	41.53 to 71.20
300	0.047	0.0073	0.0248		Doubling Time	43.49 to 100.3	20.19 to 93.97	28.79 to 49.35
330	0.0634	0.0209	0.0413		Goodness of Fit
360	0.0704	0.04	0.0579		Degrees of Freedom	2	2	2
390	0.0862	0.0583	0.0733		R squared	0.9858	0.967	0.9951
420	0.0991	0.0745	0.0961		Sum of Squares	1.794e-06	4.914e-05	3.38e-06
450	0.11785	0.08985	0.10895		Sy.x	0.000947	0.004957	0.0013
480	0.1297	0.106	0.122
510	0.1966	0.1716	0.1944		Number of points
540	0.2003	0.1793	0.2013		# of X values	4	4	4
570	0.21005	0.18895	0.20975		# Y values analyzed	4	4	4
600	0.21805	0.19635	0.21995		x values used	150 to 240	300 to 390	240 to 330
630	0.2271	0.2046	0.2289
660	0.23765	0.21095	0.23425
690	0.2455	0.2204	0.2432
720	0.2809	0.2556	0.2799
750	0.28695	0.26115	0.29135
780	0.3013	0.2689	0.2929
810	0.3047	0.2716	0.2969
840	0.3654	0.3281	0.3527
870	0.3703	0.3346	0.364
900	0.40415	0.36065	0.39505
930	0.4055	0.3668	0.3996
960	0.4046	0.3655	0.4099
990	0.4043	0.3731	0.4084
1020	0.4076	0.3728	0.4109
1050	0.4102	0.3811	0.4181
1080	0.43615	0.39955	0.44435
1110	0.4398	0.4053	0.4492
1140	0.446	0.402	0.4508
1170	0.45045	0.40105	0.44875
1200	0.4489	0.4032	0.4497
1230	0.50555	0.45375	0.50445
1260	0.50725	0.45095	0.50145
1290	0.5084	0.4461	0.4967
1320	0.50785	0.45585	0.49365
1350	0.50505	0.45205	0.48955
1380	0.50615	0.44635	0.48905
1410	0.5285	0.4707	0.5111
1440	0.52995	0.47495	0.51265

## Sheet: Δnqr G succinate
minutes	Δnqr G succinate	Δnqr G succinate	Δnqr G succinate
0	-0.0099	-0.0161	0.016		Exponential growth equation
30	-0.01745	-0.01435	-0.00145		Best-fit values	Δnqr G succinate	Δnqr G succinate	Δnqr G succinate
60	-0.0147	-0.0071	-0.0107		Y0	0.002296	0.002849	0.0003963
90	-0.01645	-0.00475	-0.01585		k	0.01155	0.01678	0.0176
120	-0.0088	0.0131	-0.0087		Tau	86.54	59.61	56.82
150	0.0004	0.0388	-0.01		Doubling Time	59.99	41.32	39.39		46.9
180	-0.00025	0.06315	0.00335		95% CI (profile likelihood)
210	0.0205	0.0942	0.0124		Y0	0.0003888 to 0.01000	0.0001638 to 0.01654	2.658e-005 to 0.002792
240	0.03315	0.06705	0.02665		k	0.006703 to 0.01720	0.007382 to 0.03079	0.01064 to 0.02685
270	0.0521	0.0689	0.0501		Tau	58.15 to 149.2	32.47 to 135.5	37.24 to 94.00
300	0.0788	0.0602	0.0762		Doubling Time	40.31 to 103.4	22.51 to 93.90	25.82 to 65.16
330	0.1015	0.0767	0.0981		Goodness of Fit
360	0.1154	0.0812	0.119		Degrees of Freedom	2	2	2
390	0.1298	0.092	0.1325		R squared	0.9826	0.9698	0.9859
420	0.143	0.1028	0.1534		Sum of Squares	4.704e-05	0.0001085	3.317e-05
450	0.15365	0.11775	0.17355		Sy.x	0.00485	0.007365	0.004073
480	0.1645	0.1289	0.1847
510	0.2273	0.1929	0.2506		Number of points
540	0.2433	0.1957	0.2621		# of X values	4	4	4
570	0.26035	0.20185	0.26455		# Y values analyzed	4	4	4
600	0.27985	0.21005	0.27305		x values used	240 to 330	120 to 210	210 to 300
630	0.2912	0.2136	0.2811
660	0.29985	0.21205	0.28585
690	0.312	0.2151	0.2941
720	0.3504	0.245	0.3288
750	0.35965	0.25055	0.33065
780	0.3624	0.258	0.3339
810	0.375	0.2681	0.339
840	0.4271	0.3204	0.3957
870	0.4253	0.3295	0.4035
900	0.45635	0.36465	0.43825
930	0.466	0.3688	0.4504
960	0.4773	0.3699	0.4553
990	0.4749	0.3738	0.4592
1020	0.4952	0.3812	0.4626
1050	0.493	0.3854	0.4635
1080	0.51095	0.41035	0.49615
1110	0.5059	0.4149	0.4958
1140	0.5002	0.4196	0.5002
1170	0.50385	0.42755	0.51705
1200	0.5025	0.4328	0.5294
1230	0.56475	0.49015	0.58705
1260	0.56425	0.49335	0.59275
1290	0.5681	0.4992	0.5943
1320	0.57265	0.50215	0.60135
1350	0.57875	0.50825	0.60465
1380	0.58025	0.51005	0.60935
1410	0.5997	0.5318	0.6295
1440	0.60065	0.52895	0.62755

## Sheet: Δnqr G acetate
minutes	Δnqr G acetate	Δnqr G acetate
0	-0.0099	0.0075		Exponential growth equation
30	-0.00965	-0.00145		Best-fit values	Δnqr G acetate	Δnqr G acetate
60	-0.0005	-0.0022		Y0	0.002645	0.0003716
90	0.00245	0.00245		k	0.01639	0.02927
120	0.0201	0.0197		Tau	61.03	34.16
150	0.026	0.0254		Doubling Time	42.3	23.68		32.99
180	0.05515	0.07305		95% CI (profile likelihood)
210	0.0813	0.091		Y0	0.0003292 to 0.01111	2.281e-009 to 0.006822
240	0.10375	0.11005		k	0.008785 to 0.02670	0.01172 to 0.09610
270	0.1184	0.1248		Tau	37.45 to 113.8	10.41 to 85.31
300	0.1291	0.1297		Doubling Time	25.96 to 78.90	7.213 to 59.13
330	0.1424	0.1391		Goodness of Fit
360	0.1566	0.1489		Degrees of Freedom	2	2
390	0.1639	0.1654		R squared	0.9798	0.9702
420	0.1764	0.1801		Sum of Squares	4.857e-05	8.167e-05
450	0.18865	0.18605		Sy.x	0.004928	0.00639
480	0.2015	0.1953
510	0.2684	0.2667		Number of points
540	0.2756	0.2803		# of X values	4	4
570	0.29035	0.29005		# Y values analyzed	4	4
600	0.30155	0.29985		x values used	120 to 210	90 to 180
630	0.3143	0.308
660	0.32535	0.32225
690	0.3379	0.3328
720	0.3779	0.3913
750	0.39315	0.40845
780	0.4076	0.4204
810	0.4237	0.4279
840	0.4904	0.4956
870	0.5065	0.5038
900	0.54795	0.54005
930	0.56	0.5635
960	0.5756	0.5751
990	0.5883	0.591
1020	0.6017	0.6048
1050	0.616	0.6192
1080	0.64895	0.65305
1110	0.656	0.6672
1140	0.6634	0.6714
1170	0.67595	0.68205
1200	0.6772	0.6904
1230	0.73635	0.74695
1260	0.73945	0.75105
1290	0.7416	0.755
1320	0.74445	0.75035
1350	0.74195	0.74895
1380	0.73845	0.74195
1410	0.7534	0.7605
1440	0.74635	0.74625

## Sheet: Δnqr G citrate
minutes	Δnqr G citrate	Δnqr G citrate
0	-0.0104	0.0073		Exponential growth equation
30	-0.00665	0.00135		Best-fit values	Δnqr G citrate	Δnqr G citrate
60	-0.0234	-0.0225		Y0	0.002423	7.332e-05
90	-0.03855	-0.04095		k	0.005672	0.01031
120	-0.045	-0.0498		Tau	176.3	97
150	-0.0481	-0.045		Doubling Time	122.2	67.24		94.72
180	-0.04825	-0.05215		95% CI (profile likelihood)
210	-0.0503	-0.054		Y0	0.0006343 to 0.008805	1.331e-007 to 0.01005
240	-0.04815	-0.05555		k	0.003868 to 0.007532	0.003142 to 0.01926
270	-0.0456	-0.0507		Tau	132.8 to 258.5	51.93 to 318.3
300	-0.0395	-0.051		Doubling Time	92.03 to 179.2	36.00 to 220.6
330	-0.0356	-0.0457		Goodness of Fit
360	-0.0295	-0.0265		Degrees of Freedom	2	2
390	-0.0203	-0.0436		R squared	0.9894	0.9513
420	-0.014	-0.04		Sum of Squares	2.757e-05	0.0001574
450	0.01915	-0.01845		Sy.x	0.003713	0.008871
480	0.0032	-0.0325
510	0.1184	0.0283		Number of points
540	0.1718	0.0309		# of X values	4	4
570	0.06985	0.02575		# Y values analyzed	4	4
600	0.15845	0.08175		x values used	660 to 750	630 to 720
630	0.0997	0.0456
660	0.10435	0.07485
690	0.1173	0.0819
720	0.1465	0.1251
750	0.17005	0.11355
780	0.163	0.1254
810	0.1773	0.1408
840	0.2384	0.2111
870	0.2493	0.231
900	0.29045	0.27635
930	0.304	0.2946
960	0.3124	0.3128
990	0.3253	0.3298
1020	0.3383	0.3524
1050	0.3509	0.3745
1080	0.38585	0.41975
1110	0.399	0.4413
1140	0.4128	0.4655
1170	0.42725	0.48415
1200	0.4404	0.4987
1230	0.50525	0.56775
1260	0.51595	0.58885
1290	0.5294	0.6074
1320	0.54035	0.62345
1350	0.55035	0.63935
1380	0.56435	0.65565
1410	0.5934	0.7017
1440	0.60615	0.71355

## Sheet: Δnqr G malate
minutes	Δnqr G malate	Δnqr G malate	Δnqr G malate
0	-0.0192	-0.0073	-0.0077		Exponential growth equation
30	-0.01605	-0.01755	-0.01295		Best-fit values	Δnqr G malate	Δnqr G malate	Δnqr G malate
60	-0.0227	-0.0235	-0.0177		Y0	0.0007484	0.0001272	0.0002227
90	-0.02515	-0.02795	-0.02255		k	0.01108	0.01369	0.01398
120	-0.0203	-0.0242	-0.0258		Tau	90.29	73.04	71.54
150	-0.0205	-0.0222	-0.0222		Doubling Time	62.58	50.62	49.59		54.2633
180	-0.01595	-0.01465	-0.02595		95% CI (profile likelihood)
210	-0.0101	-0.0044	-0.0113		Y0	9.100e-005 to 0.004354	4.024e-005 to 0.0003450	1.361e-005 to 0.001972
240	-0.00445	0.00165	-0.00595		k	0.006213 to 0.01671	0.01097 to 0.01677	0.008015 to 0.02137
270	0.005	0.0056	0.0025		Tau	59.85 to 161.0	59.62 to 91.17	46.80 to 124.8
300	0.0184	0.0066	0.012		Doubling Time	41.49 to 111.6	41.33 to 63.20	32.44 to 86.48
330	0.0297	0.0116	0.0235		Goodness of Fit
360	0.0429	0.0186	0.0363		Degrees of Freedom	2	3	2
390	0.0549	0.0261	0.0508		R squared	0.9808	0.9909	0.9825
420	0.0714	0.0327	0.0655		Sum of Squares	1.448e-05	2.715e-06	1.465e-05
450	0.08585	0.04255	0.08195		Sy.x	0.002691	0.0009513	0.002706
480	0.1002	0.0505	0.0975
510	0.1579	0.1074	0.1577		Number of points
540	0.1659	0.1121	0.1664		# of X values	4	5	4
570	0.17485	0.12015	0.17725		# Y values analyzed	4	5	4
600	0.18755	0.12905	0.18835		x values used	300 to 390	270 to 390	300 to 390
630	0.1973	0.1363	0.2029
660	0.20685	0.15315	0.21375
690	0.2217	0.1665	0.2287
720	0.2594	0.2049	0.2725
750	0.27375	0.21795	0.28585
780	0.2849	0.2281	0.3032
810	0.3	0.2426	0.3185
840	0.3612	0.3012	0.385
870	0.3756	0.3209	0.4047
900	0.41405	0.36225	0.44945
930	0.4258	0.3786	0.4676
960	0.4397	0.391	0.4865
990	0.4502	0.408	0.4993
1020	0.4586	0.4227	0.5142
1050	0.4683	0.4346	0.5284
1080	0.50185	0.47105	0.56455
1110	0.5148	0.4837	0.5764
1140	0.527	0.4965	0.5887
1170	0.54285	0.51385	0.60075
1200	0.5512	0.5185	0.6132
1230	0.61785	0.58805	0.67605
1260	0.62175	0.59495	0.68025
1290	0.6333	0.6127	0.686
1320	0.63495	0.62525	0.70345
1350	0.64605	0.62755	0.71145
1380	0.64375	0.64365	0.71165
1410	0.6817	0.6643	0.7361
1440	0.68255	0.67105	0.73515

## Sheet: Δnqr G pyruvate
minutes	Δnqr G pyruvate	Δnqr G pyruvate	Δnqr G pyruvate
0	0.00325	0.00955	-0.00615		Exponential growth equation
30	0.00995	-0.00325	-0.01105		Best-fit values	Δnqr G pyruvate	Δnqr G pyruvate	Δnqr G pyruvate
60	0.0192	0.0041	-0.0084		Y0	0.01553	0.006268	0.007197
90	0.02715	0.00765	-0.00415		k	0.006982	0.008842	0.009817
120	0.03445	0.01795	0.00455		Tau	143.2	113.1	101.9
150	0.04445	0.02495	0.03065		Doubling Time	99.27	78.4	70.61		82.76
180	0.0537	0.0288	0.0421		95% CI (profile likelihood)
210	0.0684	0.0411	0.0578		Y0	0.01219 to 0.01962	0.004313 to 0.008832	0.005143 to 0.009889
240	0.0826	0.0522	0.0753		k	0.005874 to 0.008116	0.007198 to 0.01058	0.008341 to 0.01135
270	0.1025	0.0695	0.0966		Tau	123.2 to 170.2	94.48 to 138.9	88.10 to 119.9
300	0.12835	0.08735	0.12365		Doubling Time	85.40 to 118.0	65.49 to 96.30	61.06 to 83.10
330	0.16025	0.10825	0.15125		Goodness of Fit
360	0.1912	0.1312	0.179		Degrees of Freedom	2	3	2
390	0.2241	0.1617	0.2105		R squared	0.9974	0.991	0.9978
420	0.2532	0.1929	0.2418		Sum of Squares	2.166e-06	6.7e-06	2.473e-06
450	0.27185	0.22285	0.27425		Sy.x	0.001041	0.001494	0.001112
480	0.29715	0.25415	0.30225
510	0.31175	0.27655	0.33485		Number of points
540	0.33305	0.29565	0.37225		# of X values	4	5	4
570	0.3588	0.3296	0.41		# Y values analyzed	4	5	4
600	0.38695	0.35965	0.45395		x values used	150 to 240	120 to 240	150 to 240
630	0.4197	0.3905	0.4953
660	0.45195	0.42335	0.53715
690	0.4875	0.4535	0.5745
720	0.5312	0.4882	0.6142
750	0.56435	0.51855	0.64405
780	0.59825	0.54505	0.67615
810	0.63165	0.57355	0.70955
840	0.6607	0.5979	0.7354
870	0.6884	0.6216	0.7596
900	0.71725	0.64545	0.78715
930	0.7422	0.6642	0.805
960	0.7672	0.6843	0.8283
990	0.7905	0.7021	0.8441
1020	0.81075	0.72005	0.86065
1050	0.8283	0.7376	0.881
1080	0.84295	0.75725	0.89585
1110	0.85635	0.77655	0.91045
1140	0.8686	0.7854	0.9247
1170	0.87715	0.79975	0.93585
1200	0.8845	0.808	0.9394
1230	0.88555	0.81815	0.94895
1260	0.87585	0.82135	0.95395
1290	0.85615	0.81975	0.95785
1320	0.8294	0.8135	0.9676
1350	0.7987	0.7925	0.9551
1380	0.76445	0.76515	0.93445
1410	0.72835	0.73385	0.89935
1440	0.6897	0.6986	0.8674

## Sheet: Δnqr P fumarate
minutes	Δnqr P fumarate	Δnqr P fumarate	Δnqr P fumarate
0	-0.0259	-0.0216	-0.0481		Exponential growth equation
30	-0.033	-0.0228	-0.0525		Best-fit values
60	-0.0153	-0.0173	-0.0478		Y0	0.0004522	0.0004054	0.0001871
90	-0.0135	-0.0177	-0.0461		k	0.01956	0.01889	0.02124
120	-0.0117	-0.0196	-0.0432		Tau	51.14	52.94	47.09
150	-0.01325	-0.01505	-0.03445		Doubling Time	35.44	36.7	32.64		34.9267
180	0.0103	-0.0015	-0.019		95% CI (profile likelihood)
210	0.02815	0.01485	0.00445		Y0	2.989e-005 to 0.002989	1.541e-005 to 0.003771	1.663e-008 to 0.01028
240	0.05325	0.03765	0.02985		k	0.01208 to 0.02986	0.01096 to 0.03003	0.006775 to 0.05251
270	0.0873	0.0729	0.0685		Tau	33.48 to 82.77	33.30 to 91.26	19.04 to 147.6
300	0.11925	0.11475	0.10575		Doubling Time	23.21 to 57.37	23.08 to 63.26	13.20 to 102.3
330	0.148	0.1435	0.1371		Goodness of Fit
360	0.158	0.1665	0.1559		Degrees of Freedom	2	2	2
390	0.17125	0.17885	0.17685		R squared	0.9873	0.9842	0.9552
420	0.1967	0.2058	0.197		Sum of Squares	4.24e-05	9e-05	0.0002648
450	0.20685	0.21585	0.21085		Sy.x	0.004604	0.006708	0.01151
480	0.21375	0.21935	0.21215
510	0.22455	0.22855	0.22185		Number of points
540	0.23395	0.23615	0.22915		# of X values	4	4	4
570	0.24215	0.24135	0.23445		# Y values analyzed	4	4	4
600	0.24895	0.24615	0.24385		x values used	180 to 270	210 to 300	210 to 300
630	0.25485	0.25235	0.24955
660	0.25775	0.25695	0.25385
690	0.2629	0.2589	0.2587
720	0.26295	0.25995	0.26085
750	0.2678	0.2618	0.2627
780	0.27015	0.26455	0.26755
810	0.2709	0.2596	0.2692
840	0.2699	0.2595	0.2707
870	0.27185	0.26435	0.27105
900	0.2723	0.2657	0.274
930	0.27435	0.26585	0.27605
960	0.27645	0.26655	0.27735
990	0.2776	0.2687	0.2799
1020	0.2782	0.2694	0.2811
1050	0.27795	0.26965	0.28115
1080	0.2788	0.2695	0.2833
1110	0.28085	0.27115	0.28535
1140	0.2815	0.2713	0.2856
1170	0.28035	0.27365	0.28675
1200	0.28155	0.27295	0.28855
1230	0.28325	0.27615	0.29005
1260	0.27645	0.27295	0.28535
1290	0.27885	0.26905	0.28585
1320	0.2786	0.2731	0.2886
1350	0.28355	0.27565	0.29035
1380	0.28385	0.27665	0.29295
1410	0.2795	0.2748	0.2893
1440	0.2705	0.2631	0.279

## Sheet: Δnqr P succinate
minutes	Δnqr P succinate	Δnqr P succinate	Δnqr P succinate
0	-0.0146	-0.0196	-0.021		Exponential growth equation
30	-0.0429	-0.0413	-0.0445		Best-fit values	Δnqr P succinate	Δnqr P succinate	Δnqr P succinate
60	-0.0286	-0.032	-0.0255		Y0	0.0005859	0.001225	0.002296
90	-0.0291	-0.0396	-0.0289		k	0.01746	0.01507	0.01383
120	-0.0332	-0.0457	-0.0289		Tau	57.29	66.35	72.31
150	-0.03255	-0.04025	-0.01645		Doubling Time	39.71	45.99	50.12		45.2733
180	-0.0151	-0.0299	-0.0017		95% CI (profile likelihood)
210	0.01035	-0.01245	0.03055		Y0	3.663e-007 to 0.02159	7.424e-008 to 0.1003	7.250e-005 to 0.02392
240	0.04085	0.02075	0.06735		k	0.004205 to 0.04232	0.0001142 to 0.04475	0.005223 to 0.02570
270	0.0759	0.0794	0.1058		Tau	23.63 to 237.8	22.35 to 8759	38.91 to 191.5
300	0.10575	0.13305	0.14065		Doubling Time	16.38 to 164.8	15.49 to 6071	26.97 to 132.7
330	0.1237	0.1674	0.1548		Goodness of Fit
360	0.1437	0.192	0.1627		Degrees of Freedom	2	2	2
390	0.16445	0.20445	0.17245		R squared	0.9429	0.9038	0.9615
420	0.1738	0.2099	0.1758		Sum of Squares	0.000295	0.001187	0.000262
450	0.18105	0.21055	0.17545		Sy.x	0.01215	0.02436	0.01144
480	0.19465	0.21745	0.17615
510	0.20845	0.22475	0.18255		Number of points
540	0.21795	0.22725	0.19125		# of X values	4	4	4
570	0.22235	0.23155	0.19765		# Y values analyzed	4	4	4
600	0.22935	0.23235	0.20095		x values used	210 to 300	240 to 330	210 to 300
630	0.22955	0.23255	0.19965
660	0.23145	0.22835	0.20025
690	0.2332	0.2338	0.1995
720	0.23185	0.23335	0.19835
750	0.2332	0.2284	0.1988
780	0.22955	0.23385	0.20015
810	0.2318	0.232	0.1947
840	0.2306	0.2304	0.1959
870	0.23105	0.23025	0.19045
900	0.2318	0.2306	0.1897
930	0.22985	0.23105	0.19645
960	0.23305	0.22635	0.19925
990	0.233	0.2315	0.2085
1020	0.2384	0.2309	0.2076
1050	0.23735	0.22915	0.19875
1080	0.2351	0.2249	0.2022
1110	0.23745	0.23195	0.19885
1140	0.2354	0.2298	0.1958
1170	0.23615	0.22975	0.20645
1200	0.23545	0.22945	0.19675
1230	0.23525	0.22945	0.20065
1260	0.23175	0.22515	0.19245
1290	0.23045	0.22505	0.20125
1320	0.2306	0.2246	0.1912
1350	0.23355	0.22365	0.19065
1380	0.23205	0.22695	0.19265
1410	0.2282	0.2199	0.1952
1440	0.2199	0.2132	0.1808

## Sheet: Δnqr P acetate
minutes	Δnqr P acetate	Δnqr P acetate	Δnqr P acetate
0	-0.0193	-0.0134	-0.015		Exponential growth equation
30	0.0134	-0.0168	-0.0125		Best-fit values	Δnqr P acetate	Δnqr P acetate	Δnqr P acetate
60	0.0084	-0.005	-0.0143		Y0	0.005714	0.0007591	0.0009201
90	0.018	-0.0047	-0.0139		k	0.01438	0.02352	0.01797
120	0.032	0.0022	-0.014		Tau	69.56	42.52	55.66
150	0.04865	0.02365	-0.00745		Doubling Time	48.22	29.48	38.58		38.76
180	0.0815	0.0622	0.0152		95% CI (profile likelihood)
210	0.11445	0.10285	0.04155		Y0	0.003612 to 0.008451	5.890e-007 to 0.01310	3.469e-005 to 0.007859
240	0.15205	0.14615	0.07515		k	0.01230 to 0.01674	0.008570 to 0.05781	0.009363 to 0.03040
270	0.2065	0.2214	0.1149		Tau	59.75 to 81.31	17.30 to 116.7	32.89 to 106.8
300	0.23975	0.23755	0.15185		Doubling Time	41.41 to 56.36	11.99 to 80.88	22.80 to 74.03
330	0.2552	0.244	0.1878		Goodness of Fit
360	0.2756	0.2617	0.2182		Degrees of Freedom	5	2	2
390	0.29025	0.28215	0.23665		R squared	0.9901	0.9621	0.9787
420	0.2982	0.2836	0.2476		Sum of Squares	9.286e-05	0.0002235	0.0001189
450	0.30045	0.28105	0.25335		Sy.x	0.00431	0.01057	0.007709
480	0.30345	0.28035	0.25725
510	0.31155	0.28525	0.26315		Number of points
540	0.31315	0.28755	0.26635		# of X values	7	4	4
570	0.31445	0.28845	0.27235		# Y values analyzed	7	4	4
600	0.31945	0.29175	0.27445		x values used	30 to 210	120 to 210	180 to 270
630	0.31615	0.29115	0.27185
660	0.31485	0.29125	0.27285
690	0.3112	0.2864	0.2742
720	0.30955	0.28265	0.27465
750	0.3103	0.2812	0.2737
780	0.31325	0.28235	0.27545
810	0.3112	0.281	0.2742
840	0.3138	0.2826	0.2741
870	0.31325	0.28195	0.27485
900	0.3123	0.2847	0.2757
930	0.31545	0.28435	0.27645
960	0.31735	0.28525	0.27715
990	0.3169	0.2844	0.2762
1020	0.3161	0.2841	0.2774
1050	0.31425	0.28375	0.27665
1080	0.3144	0.2838	0.2774
1110	0.31765	0.28535	0.27875
1140	0.3151	0.2854	0.2785
1170	0.31375	0.28415	0.27785
1200	0.31625	0.28615	0.27845
1230	0.31575	0.28425	0.27945
1260	0.31295	0.28225	0.27555
1290	0.31185	0.28255	0.27465
1320	0.3132	0.2839	0.2751
1350	0.31635	0.28645	0.27765
1380	0.31745	0.28775	0.27875
1410	0.3158	0.2824	0.2747
1440	0.3085	0.2747	0.2656

## Sheet: Δnqr P citrate
minutes	Δnqr P citrate	Δnqr P citrate
0	-0.0125	-0.0105		Exponential growth equation
30	-0.0169	-0.0253		Best-fit values	Δnqr P citrate	Δnqr P citrate
60	0	-0.0219		Y0	0.0002801	0.0001892
90	0.0006	-0.0229		k	0.02369	0.02281
120	0.0043	-0.0229		Tau	42.22	43.84
150	0.01055	-0.01885		Doubling Time	29.26	30.38		29.82
180	0.0207	0.0017		95% CI (profile likelihood)
210	0.04015	0.02275		Y0	0.0001240 to 0.0005496	3.234e-008 to 0.007136
240	0.06525	0.05265		k	0.02031 to 0.02770	0.008261 to 0.05512
270	0.0976	0.087		Tau	36.10 to 49.23	18.14 to 121.0
300	0.13385	0.12055		Doubling Time	25.03 to 34.13	12.58 to 83.90
330	0.1656	0.1487		Goodness of Fit
360	0.1928	0.1708		Degrees of Freedom	4	2
390	0.22365	0.18865		R squared	0.995	0.9617
420	0.2575	0.2073		Sum of Squares	6.058e-06	0.0001583
450	0.26805	0.21165		Sy.x	0.001231	0.008898
480	0.26565	0.20725
510	0.26515	0.20905		Number of points
540	0.26355	0.20685		# of X values	6	4
570	0.26265	0.20545		# Y values analyzed	6	4
600	0.26195	0.20575		x values used	60 to 210	180 to 270
630	0.25875	0.20395
660	0.25755	0.20325
690	0.2572	0.2026
720	0.25545	0.20135
750	0.2541	0.2005
780	0.25395	0.20155
810	0.2524	0.2005
840	0.2514	0.1975
870	0.24985	0.19725
900	0.251	0.1975
930	0.25185	0.19705
960	0.25125	0.19935
990	0.2514	0.1979
1020	0.2511	0.1988
1050	0.24995	0.19905
1080	0.2506	0.1991
1110	0.25135	0.20015
1140	0.2518	0.1992
1170	0.25055	0.19885
1200	0.25105	0.19875
1230	0.25075	0.19945
1260	0.24925	0.19785
1290	0.24615	0.19485
1320	0.2478	0.1953
1350	0.24905	0.19705
1380	0.24915	0.19895
1410	0.2448	0.1942
1440	0.2343	0.1837

[truncated: 2 more sheets: Δnqr P malate, Δnqr P pyruvate]
